# Supplementary material for: A cell competition system with one gene expression from a single-copy gene in one cell
Source: PLoS One. 2024 Jul 5;19(7):e0302451. doi: 10.1371/journal.pone.0302451 (PMC11226009; doi:10.1371/journal.pone.0302451)
Supplement: S3 Table — (XLSX) [file pone.0302451.s004.xlsx]

## Sheet: Supplemntale Table1
S3 Table
TPM values of the 48 nuclear receptors at 2, 4, 6, and 8 weeks and TPM values of PCR-tagged gene insertion at 10 days
	2weeks	2weeks	2weeks	2weeks	2weeks	2weeks	4weeks	4weeks	4weeks	4weeks	4weeks	4weeks	6weeks	6weeks	6weeks	6weeks	6weeks	6weeks	8weeks	8weeks	8weeks	8weeks	8weeks	8weeks		PCR-tagged
Gene Name	CMV_1	CMV_2	CMV_3	EF1_1	EF1_2	EF1_3	CMV_1	CMV_2	CMV_3	EF1_1	EF1_2	EF1_3	CMV_1	CMV_2	CMV_3	EF1_1	EF1_2	EF1_3	CMV_1	CMV_2	CMV_3	EF1_1	EF1_2	EF1_3		EF1
NR0B1	38349	38539.7	32174.6	50127.8	10653.2	1639.9	48741.1	32514.5	43789.8	71625	34149.3	40651.3	44139.2	15977.7	60565.1	127401	45723	73761.4	40718.3	9253.54	78991	136136	38765.8	16473.3		4553.01
NR1H2	32198.8	35096.4	34107.8	51835.3	38616.6	32071.2	35906.3	46227.4	38575.1	25570.5	27259.1	51225.6	36030.6	43595.4	51957.5	89839.5	27762	61570.8	54540.4	32080.9	60804.6	9528.93	0.638408	2.69623		2195.7
RXRB	884.273	1986.42	1296.42	483.727	2261.9	1600.07	849.644	2967.54	821.567	899.52	3106.87	1480.35	1660.53	4906.94	2079.94	2184.11	299.117	1894.87	878.276	1131.16	380.041	0	0	0.577763		3295.25
NR4A3	356.839	459.5	517.065	3826.75	2738.79	917.921	365.44	844.88	255.031	1438.58	1296.07	2215.51	520.051	1984.28	107.671	4575.11	2916.36	5685.05	746.223	1060.81	127.162	12199.7	2549.3	24281.9		2424.23
PPARD	69805.7	56276.2	64503.5	59221.7	43555.2	31351	47595.8	45884	47903.2	7533.65	26331	49258.5	27064.6	45510	64499.8	914.504	3274.25	1727.94	12507.8	45988.9	72006.3	0.668795	0	0		27117.1
VDR	43242.8	69467.6	62358.7	22772.3	22039	28877.5	61603.9	54605.4	48204.9	19145.9	84414.9	68565.7	77642.9	60387.7	55322	475.467	20504	24647.8	86217.3	46432.8	22019.4	0.69062	38331.1	0.725907		62448.4
NR1H3	41342.9	33382.3	38169.8	33748.2	36965.9	41567.4	43808.3	55059.9	55979.8	39042.3	14420.9	50575.1	50145.3	74074.7	44984.3	32664	49716.2	1352.28	41630.7	94028.2	65863.7	0	1940.46	0.693573		8243.85
NR1D1	2398.45	2741.01	4462.69	11781.6	15053.4	12709.9	0.420022	671.728	7521.46	7255.71	4101.82	9640.28	0.838896	0.827038	21284.4	12392.1	17916.2	433.287	0	0	19984.2	1.4429	0.478806	0		24193.7
RXRG	30102.7	22434.7	38700.8	29884.5	34314.8	29827.9	29018.8	10534.3	20396.6	60490.6	7744.38	21425.9	25154	11978.8	16443.1	56384.9	21714.5	60424.3	30294.9	13435	6412.62	3340.59	1921.26	0		32912
NR3C2	161.035	158.874	2.04234	868.802	559.743	1613.31	0	0	0	1309.51	837.917	2252.03	0	0.258345	0	0	0	2250.1	0	0	0	0	0	0		214.754
NR6A1	5715.39	10308.7	8779.79	8424.02	15033.7	4713.86	1685.8	10877.2	6147.84	3180.74	6561.88	786.974	1574.45	1552.2	1825.92	7314.24	7520.2	0	223.902	0	1336.63	0	0	0		728.173
ESR2	13475.1	13401.7	6034.14	45416.1	26155.4	20765.4	4339.13	4270.82	4452.97	40818.8	5386.96	32998.9	450.222	3238.2	37.7992	55383.4	14375.6	34695.4	0	1550.2	0	0	0	516.877		9865.09
RORC	6550.35	3437.31	3733.18	244.805	17183.2	7487.41	566.726	2290.88	1970.38	2372.07	5204.36	2733.64	0	0	54.6235	322.718	405.019	0	0	0	4872.41	0	1619.93	0		36905.1
NR2E3	46244	42901.9	43642	35518.9	30291	16034.5	40059.1	50028.4	64436.2	21280.9	51302.4	40371.5	52483.1	37581.6	46357.9	15793.4	24115.3	3531.45	24403.4	29431.4	44398.7	2492.46	7923.41	0		871.776
NR0B2	172331	186521	196690	99067.8	100231	85862.5	182859	184476	193226	30409	63884	64361	157670	181859	186544	1.09079	31871.9	39932.4	152808	241473	164561	0	121237	0		9780.94
THRA	35712.6	36663.3	24894	75808.2	45427.3	24247.1	37426.4	40384.4	40252.2	175522	37142	12896.2	32383.6	31827	46496.4	59438.8	45822.5	29830.5	23111.1	57824.6	57916.8	87824.2	11098.8	0.632956		41925.9
NR2E1	12344.2	5655.17	6198	26102.2	19176.8	49346.5	8777.55	4075.87	1151.1	18360.8	15706.9	6895.75	3097.89	9338.04	0	0	15081.3	9027.62	3559.61	1815.94	769.723	0	0	0		70149.9
AR	87.6131	105.182	377.441	71.1656	235.236	116.047	101.354	59.3312	69.5371	132.226	181.724	166.131	203.836	73.1753	358.585	428.229	207.564	2822.46	126.979	157.871	181.793	0.967169	0.962822	0.338862		73.8743
NR1I3	59623.1	64248.9	64333.3	38268.3	35830.4	30849.6	71923.5	54716.6	50640.5	2199.29	11190.8	36163.9	97797.9	63524.4	43072.3	2423.01	968.058	35789.7	119894	19776.1	53617.8	0	0	0.867449		46813.2
NR2F1	37.0952	16.0547	27.2448	642.333	745.908	937.7	3.04392	31.911	17.4697	50.2873	181.723	539.819	71.7384	49.7468	7.68881	643.467	579.17	838.997	47.9415	85.4893	26.843	0	0	1377.55		434.596
HNF4A	6909.8	6000.19	7758.32	11093	43480	40106.4	647.377	1453.09	3050.5	61780.2	63772.5	27155.1	1205.05	2124.52	757.791	54407.1	16363.8	41257.1	0	28.7544	679.064	3377.3	0	0		5447.64
RXRA	29127.6	37225.7	26061.5	74582.5	19576.6	37722.6	30643.2	30825.6	13650.8	22282.1	29495.2	57354	49014.2	37816.6	5513.24	1655.51	79358.9	125346	42621.9	27573.7	1981.7	0	65070.2	140264		32052.3
NR2C2	0	6.45092	16.3189	22459.4	13276.7	23958	0	0	287.512	15554.8	14206.5	64401.9	0.837536	0	802.575	0	0	12571.4	0	0	0	0	0	0		1088.92
ESR1	15852.7	18459.6	14102.6	19842.2	19911.6	39475.2	13004.7	24629.6	15896.1	17061.9	9012.75	15118.8	5934.52	16506.1	19290.7	15486.2	9244.95	21790.9	10564.5	10529.9	19002.8	0	0	0		15048.4
NR2F2	10.8279	28.7035	16.9426	1997.46	3579.26	1229.87	5.5976	7.984	0	1255.02	1862.03	1570.15	1.86332	0	0	1160.62	4738.62	1675.74	0	0	0	0	9936.65	0		1828.81
NR3C1	5295.14	4373.64	3261.35	4236.74	2670.07	6869.97	4347.32	8915.9	6300.97	6881.56	5023	5090.41	4968.59	4087.42	5077.64	43447	11428.2	1.68781	2731.04	1421.58	2198.34	102516	24508.8	0		26848.6
NR1D2	1502.6	2008.7	1460.49	4024.25	1317.68	10152.7	175.458	68.5992	1298.44	9128.47	5850.88	566.603	563.01	472.627	121.14	1358.11	11286.8	457.578	0	12.8497	6.10885	56323.1	0	0		1357.44
NR1I2	26726.6	28273.3	31498.2	13176.1	33690.6	6750.95	35606.1	33055.5	38016.8	39468	17172.6	14190.4	15635	18628.4	22698.5	117822	62658.2	66972.3	3302.91	7840.8	11250.3	355993	205766	352529		3091.82
ESRRA	750.515	1554.63	20.7297	3837.51	8841.15	6057.41	0	128.295	0	3500.71	386.245	266.362	0	0	18.9263	383.554	400.869	21441.5	0	0	0	0	0	0		281.261
PPARG	19507	14150.4	19840.6	8682.28	42026.3	55252.2	38072.2	21366.9	63631.7	55182.5	109079	20328.7	55720.5	36884.5	89501.7	43450	51995.4	2144.31	73459.9	66679.4	114452	113069	0	321859		4668.2
RORB	16725.4	21597.6	22236.4	19902.1	32718.6	35747.8	12653.8	15667.1	27897.5	4294.29	31010.1	30883.7	15930.4	27837.2	8389.37	987.267	64825.8	33052	8097.36	34486.2	6419.32	0	93938.2	0		54993.3
RARA	2599.87	2341.81	2821.52	4295.22	20159.3	9831.81	2101.09	226.076	414.891	23639.6	2388.02	2745.74	2848.31	205.868	1328.88	2288.73	1851.65	3027.44	1656.68	25.7437	1581.2	0	0	0		1264.22
RARB	14828.3	15557	13936.2	6551.15	26183.9	5857.47	17259.2	19862.9	15924.6	22384.4	8075.35	2051.5	6640.94	9150.95	8611.21	5618.89	1721.11	34190.7	6674.69	7058.11	9829.15	0	4027.63	0		5285.17
NR1H4	12892	10682.4	12339.9	3019.83	9356.71	1342.36	6274.28	15793.5	2405.65	11493.5	2512.51	8699.9	13548.4	16232.1	3292.15	44473.2	11956.2	11003	18261.5	17963.9	250.374	95281	1681.91	0		22548.7
NR2C1	2877.61	1643.31	3896.02	858.052	24591.7	804.374	683.398	966.667	272.615	477.907	82439.9	1507.33	2018.78	1794.46	20.3585	83.1198	3944.16	0	0	0.411332	0.838074	0	0	1.5442		43620.9
NR5A1	7101.38	5802.08	7733.68	26063.5	31679.1	1113.51	685.671	778.926	1739.89	2452.42	5035.65	9050.09	0	0	4351.93	280.073	19.1885	0	0	0	0	0	0	0		93862.2
NR5A2	8527.35	2276.7	1745.31	30490.5	6910.69	22559.3	10.9324	1092.08	568.209	0	5131.54	385.507	0.519879	0	267.549	0	0	0	0	0	0	0	0	0		26781.7
ESRRB	39313.8	39926.8	38188.5	30420.1	15865.3	61718.9	56509.5	23621.6	40054.6	36344.1	12856.9	39648.7	63787.9	32991.8	22901.8	48450.6	51318.9	48888.1	93371.7	35474.4	25181.5	3121.52	2085.17	134435		25281.7
ESRRG	182.992	1283.68	414.788	7008.54	6723.96	8216.32	0	517.456	320.503	1.32746	35.9335	0	0	0	0	0	0	587.659	0	0	0	0	0	0		647.713
THRB	25756.3	17296.9	24458.5	15016.6	38478.3	50758.2	24414.3	31091.3	8896.47	33657.3	20913.8	76424.1	29446.9	38050.2	1880.08	49682.2	137297	35451.9	14083.3	32957.6	42.1616	0	123229	0		31320.6
NR2F6	2309.07	2259	2367.76	10971.9	7118.14	8814.2	1299.4	10967.5	2582.41	18291.9	22996.5	7953.68	1490.46	8513.93	3650.36	12695	11678.8	11394.1	404.739	4702.52	1203.89	2978.09	8363.78	6973.84		6871.9
NR4A2	12778.9	15379.3	11937.7	7818.46	10501.4	14098.4	13610.2	24812.8	11184.6	87.015	22395.9	9100.63	7093.39	21055.4	16272.9	727.474	24203.2	0	9137.49	12921.4	2260.11	0.493794	113259	0		56882
NR4A1	60237.9	70014.6	67746.1	32893.4	29882.2	49989.1	57795.7	76067.6	63429.4	36464.2	66934.3	51998	46471.3	104762	102967	8760.53	28745.7	55401.8	64823.5	129524	126806	0	0	1279.94		1351.95
PPARA	26388	20947	20345.3	10902.3	2315.85	10885	26421.1	28519.4	31778.5	36711.9	22275.3	18327.5	23388.9	18161	22882.2	22649.8	54044.6	9396.63	24645.5	10083.4	17710.1	13452.2	61413.1	0		38260.5
PGR	375.769	232.914	380.135	602.363	345.322	303.762	295.814	148.01	600.378	216.497	3169.33	348.857	626.191	256.907	433.1	322.701	724.102	742.194	571.675	95.55	168.108	0	2686.68	0		990.531
RORA	5273.82	7838.16	9660.48	9707.72	7415.09	4334.98	7187.5	9330.12	5674.9	6.01877	387.137	4112.02	13128.3	4088.88	9649.62	66.8313	583.951	0	5678.25	526.254	2962.24	0	31.7145	0.55809		25221.9
RARG	26143	16356.1	18512.3	21626.2	30722.9	21344.1	15937.1	9318.83	6343.59	3663.79	18890.6	7688.07	9111.29	3077.4	1212.17	14097.8	24462.8	637.217	13617.1	493.892	17.7907	0	6363.94	0		30923.1
HNF4G	19043	12681	6239.46	3806.05	13593.5	42168.4	18728.4	10245.8	11966.8	9080.92	16285.2	27828.4	23334	9841.5	6108.67	41066.3	4374.34	72352.3	14588	4074.11	1726.41	2363.58	52250	0		57032.2
