# Supplementary material for: A cell competition system with one gene expression from a single-copy gene in one cell
Source: PLoS One. 2024 Jul 5;19(7):e0302451. doi: 10.1371/journal.pone.0302451 (PMC11226009; doi:10.1371/journal.pone.0302451)
Supplement: S4 Table — (XLSX) [file pone.0302451.s005.xlsx]

## Sheet: Expression BrowseWholeRNA-S...
S4 Table
TPM values of whole RNA-Seq at 2, 4, 6, and 8 weeks
				2weeks	2weeks	2weeks	2weeks	2weeks	2weeks	4weeks	4weeks	4weeks	4weeks	4weeks	4weeks	6weeks	6weeks	6weeks	6weeks	6weeks	6weeks	8weeks	8weeks	8weeks	8weeks	8weeks	8weeks
Gene Name	Chromosome			CMV_1	CMV_2	CMV_3	EF1_1	EF1_2	EF1_3	CMV_1	CMV_2	CMV_3	EF1_1	EF1_2	EF1_3	CMV_1	CMV_2	CMV_3	EF1_1	EF1_2	EF1_3	CMV_1	CMV_2	CMV_3	EF1_1	EF1_2	EF1_3
DDX11L1	1	11869..14409	ENSG00000223972	0	0	0	0	0	0	0	0	0	0	0	0	0	0	0	0	0	0	0	0	0	0	0	0
WASH7P	1	complement(14404..29570)	ENSG00000227232	4.19698	5.80986	6.48583	3.62016	7.18208	8.7933	4.73973	0	5.90598	0	8.96377	5.90105	0	0	0	0	0	6.1748	2.95781	0	0	16.2571	0	0
MIR6859-1	1	complement(17369..17436)	ENSG00000278267	0	0	0	0	0	0	0	0	0	0	0	0	0	0	0	0	0	0	0	0	0	0	0	0
MIR1302-2HG	1	29554..31109	ENSG00000243485	0	0	0	0	0	0	0	0	0	0	0	0	0	0	0	0	0	0	0	0	0	0	0	0
MIR1302-2	1	30366..30503	ENSG00000284332	0	0	0	0	0	0	0	0	0	0	0	0	0	0	0	0	0	0	0	0	0	0	0	0
FAM138A	1	complement(34554..36081)	ENSG00000237613	0.258414	0	0	0	0	0	0	0	0	0	0	0	0	0	0	0	0	0	0	0	0	0	0	0
OR4G4P	1	52473..53312	ENSG00000268020	0	0	0	0	0	0	0	0	0	0	0	0	0	0	0	0	0	0	0	0	0	0	0	0
OR4G11P	1	57598..64116	ENSG00000240361	0	0.231292	0	0	0	0.542034	0	0.240086	0	0	0	0	0	0.457746	0	0	0	0	0	0	0	0	0	0
OR4F5	1	65419..71585	ENSG00000186092	0	0	0	0	0	0	0	0	0	0	0	0	0	0	0	0	0	0	0	0	0	0	0	0
ENSG00000238009	1	complement(89295..133723)	ENSG00000238009	0.845429	0.789968	0.376268	0.706797	0.482246	1.64559	1.28893	0	1.39659	1.45809	0.191185	0.744224	0.443773	0.173713	0.174139	0.729162	0.179976	0	0.659978	0.581608	0.675218	0.921034	0.205403	0.439527
ENSG00000239945	1	complement(89551..91105)	ENSG00000239945	1.43294	0.24795	1.86009	0.28523	1.36228	0	0	3.08853	2.89313	0.274594	1.08015	0.262792	1.2536	1.47215	0	0.257473	0.508408	2.1082	0.699132	0.469418	0.9537	1.3009	0	0.744963
CICP27	1	131025..134836	ENSG00000233750	0	0	0	0	0	0	0	0	0	0	0	0	0	0	0	0	0	0	0	0	0	0	0	0
ENSG00000268903	1	complement(135141..135895)	ENSG00000268903	0	0	0	0	0	0	0	0	0	0	0	0	0	0	0	0	0	0	0	0	0	0	0	0
ENSG00000269981	1	complement(137682..137965)	ENSG00000269981	0	0	0	0	0	0	0	0	0	0	0	0	0	0	0	0	0	0	0	0	0	0	0	0
ENSG00000239906	1	complement(139790..140339)	ENSG00000239906	0	1.01253	0	0	0	2.37287	0	3.15308	0	0	0	0	0	0	0	0	0	0	1.90331	0	0.973631	0	0	0
ENSG00000241860	1	complement(141474..173862)	ENSG00000241860	2.41704	1.16818	1.39103	1.14473	1.8066	0.81115	2.37194	1.97608	2.06523	1.34162	1.64919	1.74251	1.92496	1.75535	1.1588	2.56087	1.5525	1.74738	2.1959	2.25254	0.832075	0.953397	1.72121	1.64656
RNU6-1100P	1	complement(157784..157887)	ENSG00000222623	0	0	0	0	0	0	0	0	0	0	0	0	0	0	0	0	0	0	0	0	0	0	0	0
ENSG00000241599	1	160446..161525	ENSG00000241599	0.689293	0.715638	1.53389	3.29294	3.14547	0	1.40118	0	1.51822	0	0.779383	0	0.723631	2.12446	2.12968	1.48625	1.46737	0.76059	0.672615	1.35484	1.37629	0.750935	2.51203	2.15012
DDX11L17	1	182696..184174	ENSG00000279928	0.552644	0	0	0	0	0	0	0	0	0	0	0	0	0	0	0	0	0.609807	0	0	0	0	0	0
WASH9P	1	complement(185217..195411)	ENSG00000279457	72.6072	74.4458	54.6941	65.4409	64.8255	75.4366	57.525	52.0036	68.0415	62.7415	66.5443	56.323	59.8904	62.3161	65.7201	61.5037	73.6832	62.7005	72.8306	70.9134	66.8585	84.0134	87.1066	62.5998
MIR6859-2	1	complement(187891..187958)	ENSG00000273874	0	0	0	0	0	0	0	0	0	0	0	0	0	0	0	0	0	0	0	0	0	0	0	0
ENSG00000228463	1	complement(257864..359681)	ENSG00000228463	1.60874	1.03395	1.57688	0.960673	1.70421	1.16494	0.973276	1.27966	0.928024	1.05697	1.16936	0.969396	1.24656	1.02314	1.02565	1.36272	1.38619	0.803041	1.08392	1.12931	1.26191	1.08495	0.744488	1.27446
ENSG00000286448	1	266855..268655	ENSG00000286448	0	0.444357	0.95243	0	0.488274	0	0.435012	0	0	0	0	0	0	0	0.440789	0	0	0	0	0	0.427286	0	0	0.445021
RPL23AP24	1	complement(347982..348366)	ENSG00000236679	0	0	0	0	0	0	0	0	0	0	0	0	0	0	0	0	0	0	0	0	0	0	0	0
ENSG00000236601	1	358857..366052	ENSG00000236601	0	0	0	0	0	0	0.584784	0	0	0	0	0	0	0	0	0	0	0	0	0	0	0.940212	0	1.49559
ENSG00000237094	1	complement(365389..522928)	ENSG00000237094	1.52324	0.948878	1.41237	1.33411	1.33229	1.54424	1.23856	1.0944	1.50977	1.57626	1.37786	1.22916	1.33261	1.56493	0.888967	0.821101	1.24303	0.952454	0.941379	1.24751	0.963116	1.10631	0.863529	1.63662
WBP1LP7	1	439870..440232	ENSG00000269732	0	0	0	0	0	0	0	0	0	0	0	0	0	0	0	0	0	0	0	0	0	0	0	0
OR4F29	1	complement(450740..451678)	ENSG00000284733	0	0	0.373263	0	0.382716	0	0	0	0	0.385719	0.379316	0	0	0	0	0	0	0.37017	0	0	0	0	0	0
CICP7	1	487101..489906	ENSG00000233653	0	0	0.707497	0.151885	1.01558	0.618842	0.775541	0.548214	0.700267	0.438663	0.431382	0.419809	0.267016	0.261305	0	0.274209	0.40609	0	0.496382	0	0.126961	0.554182	0.308976	0.132231
ENSG00000250575	1	complement(491225..493241)	ENSG00000250575	11.4409	11.3503	16.4073	15.1823	18.8531	17.6299	15.5046	14.2478	16.7996	15.4932	15.811	14.5475	15.7476	15.9332	12.8302	15.8977	18.6726	5.33027	20.3435	10.4943	15.483	13.849	12.6629	15.8613
U6_1	1	complement(516376..516479)	ENSG00000278757	0	0	0	0	0	0	0	0	0	0	0	0	0	0	0	0	0	0	0	0	0	0	0	0
ENSG00000230021	1	complement(586071..827796)	ENSG00000230021	0.517253	0.596692	0.44763	0.0686404	0.393399	0.349587	0.817801	0.681316	0.253174	0.396486	0.129968	0.316204	0.362013	0.0590452	0.29595	0.123922	0.122348	0.126834	0.392573	0.0564827	0.172131	0.500898	0.209451	0.119517
ENSG00000235146	1	587629..594768	ENSG00000235146	0	0	0	0	0	0	0	0	0	0	0	0	0	0	0	0	0	0	0	0	0	0	0	0
MTND1P23	1	629062..629433	ENSG00000225972	0	0	0	0	0	0	0	0	0	0	0	0	0	0	0	0	0	0	0	0	0	0	0	0
MTND2P28	1	629640..630683	ENSG00000225630	0	0	0	0	0	0	0	0	0	0	0	0	0	0	0	0	0	0	0	0	0	0	0	0
MTCO1P12	1	631074..632616	ENSG00000237973	0	0	0	0	0	0	0	0	0	0	0	0	0	0	0	0	0	0	0	0	0	0	0	0
ENSG00000278791	1	complement(632325..632413)	ENSG00000278791	0	0	0	0	0	0	0	0	0	0	0	0	0	0	0	0	0	0	0	0	0	0	0	0
MTCO2P12	1	632757..633438	ENSG00000229344	0	0	0	0	0	0	0	0	0	0	0	0	0	0	0	0	0	0	0	0	0	0	0	0
MTATP8P1	1	633535..633741	ENSG00000240409	0	0	0	0	0	0	0	0	0	0	0	0	0	0	0	0	0	0	0	0	0	0	0	0
MTATP6P1	1	633696..634376	ENSG00000248527	0	0	0	0	0	0	0	0	0	0	0	0	0	0	0	0	0	0	0	0	0	0	0	0
MTCO3P12	1	634376..634922	ENSG00000198744	0	0	0	0	0	0	0	0	0	0	0	0	0	0	0	0	0	0	0	0	0	0	0	0
WBP1LP6	1	674842..675265	ENSG00000268663	0	0	0	0	0	0	0	0	0	0	0	0	0	0	0	0	0	0	0	0	0	0	0	0
OR4F16	1	complement(685716..686654)	ENSG00000284662	0	0	0	0	0.382716	0	0	0	0	0	0.379316	0	0	0	0	0.361669	0.357076	0	0.327353	0	0	0	0	0
CICP3	1	722092..724903	ENSG00000229376	0.51325	0.39965	0	1.07272	0	0.624387	0	0	0.141308	0.442594	0	0	0	0	0.660734	1.245	0	0.566338	0	0.378307	0.256198	0	0.311745	1.06732
ENSG00000228327	1	complement(725885..778669)	ENSG00000228327	12.9294	16.0167	18.3639	20.4721	20.0581	20.9125	13.1413	14.884	15.9109	19.9903	18.9386	18.4305	13.9848	13.7863	13.3662	15.9983	18.3495	18.1036	13.19	13.188	12.9568	14.9927	12.9697	13.0872
RNU6-1199P	1	complement(758233..758336)	ENSG00000223181	0	0	0	0	0	0	0	0	0	0	0	0	0	0	0	0	0	0	0	0	0	0	0	0
ENSG00000229905	1	760911..761989	ENSG00000229905	2.07241	0.717208	3.84314	2.47512	5.51665	5.88273	4.91488	2.23343	2.28232	6.35421	4.68655	2.28041	2.90087	0	2.84579	2.97901	0.735296	3.81129	2.69636	1.35781	1.37931	2.25775	2.51754	5.74623
LINC01409	1	778747..810065	ENSG00000237491	1.56453	1.76356	1.09421	1.44145	1.3259	1.90331	1.04497	1.54156	1.18148	1.07932	1.36467	1.86911	0.750843	0.642936	1.19695	1.30118	0.713697	1.77568	1.65753	1.49365	0.803276	1.75314	0.705927	0.929574
ENSG00000285268	1	781937..782050	ENSG00000285268	0	0	0	0	0	0	0	0	0	0	0	0	0	0	0	0	0	0	0	0	0	0	0	0
ENSG00000230092	1	complement(800879..817712)	ENSG00000230092	0.722493	2.62537	0	2.15721	4.53334	3.51576	0.734333	2.33588	1.19351	4.56891	1.22538	1.19251	2.27545	1.11339	2.97634	2.33675	0.769025	2.79029	4.23007	2.13015	0	1.96776	2.19419	1.12684
FAM87B	1	817371..819837	ENSG00000177757	0	0	0.360035	0.386459	0.369153	0.787299	0	0	0	0.186024	0.365874	0.178029	0	0.166218	0	0.174426	0.516633	0.357052	0.157876	0.159004	0.646087	0	1.17925	0.504677
LINC01128	1	825138..859446	ENSG00000228794	4.10467	4.11586	4.39142	4.02238	4.36255	4.48133	4.59982	4.55591	4.07609	4.55813	4.64114	4.1499	5.00892	4.59543	4.42605	3.97135	4.18232	4.43246	4.1594	4.17189	4.20291	4.72017	4.92237	3.77546
LINC00115	1	complement(826206..827522)	ENSG00000225880	0	0	0	0	0	0	0	0	0	0	0	0	0	0	0	0	0	0	0	0	0	0	0	0
ENSG00000288531	1	860226..868202	ENSG00000288531	0.0956886	0.198692	0	0.342848	0.218329	0.232818	0.486283	0.309369	0	0.110021	0.324585	0	0.100455	0.294921	0.197096	0.206323	0	0.105586	0.186747	0.376162	0.286588	0.208492	0.348724	0.0994943
FAM41C	1	complement(868071..876903)	ENSG00000230368	0	0	0	0	0.729315	0	0	0	0.176008	0	0	0.175861	0	0	0	0	0	0	0	0	0.159555	0	0	0.166177
TUBB8P11	1	873292..874349	ENSG00000234711	0	0	0	0	0	0	0	0	0	0	0	0	0	0	0	0	0	0	0	0	0	0	0	0
ENSG00000283040	1	complement(874529..877234)	ENSG00000283040	0	0	0	0	0	0	0	0	0	0	0	0	0	0	0	0	0	0	0	0	0	0	0	0
ENSG00000272438	1	904834..915976	ENSG00000272438	0	0	0	1.07185	0	1.09179	0	0	0	0	2.0295	0	0	0.922013	1.84855	0.967542	1.91051	0.990284	0.87574	0	0.895962	0	1.09022	0
ENSG00000230699	1	911435..914948	ENSG00000230699	0.621111	1.18223	0.345541	0.865437	0.354292	0.251868	0.946934	0.78093	0.570017	0.714143	0.936386	0.797357	0.869403	0.957161	0.319836	1.45084	1.21204	0.685356	0.505069	1.4243	1.44685	1.01498	1.00602	0.968721
ENSG00000241180	1	914171..914971	ENSG00000241180	0	0	0	1.6985	2.43366	2.59515	0	2.29897	2.34929	0	0	0.782443	0.746499	0	2.19698	0	0.756873	0.784627	0	0	0	0	0	1.47871
LINC02593	1	complement(916865..921016)	ENSG00000223764	7.64496	9.38027	10.2461	9.1305	10.5056	13.1051	5.65108	8.05168	7.84523	6.79231	4.32207	7.26511	7.47858	9.81769	6.62083	10.8644	9.4319	10.9281	8.47724	7.17177	8.15261	5.11075	3.58816	5.05846
SAMD11	1	923923..944575	ENSG00000187634	3.09571	2.50851	3.86451	3.60708	3.27326	3.39862	2.5325	2.60388	2.57773	1.99673	1.62209	2.74174	1.74386	2.55985	2.48836	2.36065	3.13435	3.3326	3.83126	3.265	2.41214	2.3032	2.65995	2.19822
NOC2L	1	complement(944203..959309)	ENSG00000188976	185.422	194.398	226.239	192.184	209.849	194.929	197.072	228.261	230.941	221.563	209.206	224.867	232.922	186.231	204.959	232.208	213.766	242.497	209.344	178.428	196.523	232.481	250.046	235.01
KLHL17	1	960584..965719	ENSG00000187961	1.94449	2.98014	2.7817	2.10116	2.85214	4.16786	3.48214	2.49472	2.24341	4.15209	2.9315	2.64908	2.7218	2.85385	2.19332	3.4939	2.26684	2.65648	2.25885	1.456	2.49589	2.82451	3.03704	3.3697
PLEKHN1	1	966482..975865	ENSG00000187583	3.28608	3.60121	2.94533	2.94346	2.0827	4.10868	3.24715	2.4593	3.51838	2.72875	2.68346	2.81235	2.39568	2.06311	1.78615	2.26339	1.55454	2.21587	2.40492	2.24269	2.00482	0.795543	0.997971	0.569461
PERM1	1	complement(975204..982093)	ENSG00000187642	0.275999	0.095516	0	0.219754	0.209912	0.223842	0	0	0.202636	0	0	0	0	0	0.094749	0	0	0	0	0.271245	0	0	0.11176	0.286976
ENSG00000272512	1	complement(995966..998051)	ENSG00000272512	0	0	0	0	0	0	0	0	0	0	0	0	0	0	0	0	0	0	0	0	0	0	0	0
HES4	1	complement(998962..1000172)	ENSG00000188290	78.3291	92.439	136.373	132.248	136.612	142.593	61.2846	123.586	116.361	97.8366	95.2569	93.6315	98.2041	66.5779	73.1252	60.1451	64.7797	73.995	85.7818	52.8891	48.3819	61.6983	51.3417	55.0775
ISG15	1	1001138..1014540	ENSG00000187608	46.8695	41.4938	44.8729	28.6394	38.9628	41.9904	38.7748	33.2825	39.6128	24.2295	29.9896	35.182	38.1429	38.0737	33.3027	25.4608	34.8057	26.0592	39.7083	34.9931	37.7234	27.3117	37.9577	29.0891
ENSG00000231702	1	complement(1008076..1008229)	ENSG00000231702	0	0	0	0	0	0	0	0	0	0	0	0	0	0	0	0	0	0	0	0	0	0	0	0
ENSG00000224969	1	complement(1011997..1013193)	ENSG00000224969	2.00641	4.1662	3.72074	4.79259	4.57796	4.06813	4.75835	3.60384	3.68272	2.30694	3.78108	5.88743	1.40424	1.37421	3.44396	1.44207	4.27127	1.47597	1.30524	0	3.33846	2.18584	4.06228	2.78162
AGRN	1	1020120..1056118	ENSG00000188157	22.4524	22.8243	26.3823	21.6061	22.6088	23.1476	20.4996	24.3861	27.1443	17.1317	14.729	17.2007	21.7885	19.4278	20.7115	16.1267	16.3581	15.6336	20.3666	17.8942	18.0898	10.7472	9.88582	8.37024
ENSG00000242590	1	1055033..1056116	ENSG00000242590	0	10.5761	5.23125	1.87173	0	8.5795	0	12.6672	0	0.900969	3.54406	2.58673	0	4.02521	10.4912	0	0	1.7293	6.88175	0	0	5.97573	0	3.25906
ENSG00000217801	1	1059687..1069355	ENSG00000217801	4.26646	3.07606	3.56032	2.83084	2.29845	3.17186	3.85456	3.83162	3.78497	2.18022	3.61806	2.21692	3.23483	2.92214	3.78369	3.1942	1.89218	2.22311	2.54419	3.2612	3.66778	1.93667	1.43968	0.98581
ENSG00000273443	1	complement(1062208..1063288)	ENSG00000273443	0	0	0	0	0	0	0	0	0	0	0.429648	0	0	0.780764	0	0	0	0	0	0	0	0	0	0
RNF223	1	complement(1070967..1074306)	ENSG00000237330	0	0	0	0.198009	0	0	0	0	0	0	0	0	0	0.17033	0	0	0	0	0.161782	0.162938	0	0	0	0
C1orf159	1	complement(1081818..1116361)	ENSG00000131591	18.6852	19.3476	18.8497	22.078	23.363	22.9131	17.1682	20.7813	18.4376	22.4005	24.6203	23.4115	19.9821	15.1012	15.6514	22.132	21.0554	23.147	20.1293	17.0412	18.1566	22.4189	22.0932	23.4176
ENSG00000285812	1	1097585..1104598	ENSG00000285812	4.31516	5.37611	3.20086	6.87156	7.8766	5.9495	6.14023	5.89054	5.70267	6.9461	4.87915	6.01445	3.02008	3.25104	2.3702	6.20287	5.20549	5.07894	2.52645	4.80629	3.73358	5.95468	5.59148	3.88855
LINC01342	1	1137017..1144056	ENSG00000223823	0	0	0	0	0	0	0	0	0	0	0	0	0	0	0	0	0	0	0	0.1911	0	0	0	0
MIR200B	1	1167104..1167198	ENSG00000207730	0	0	0	0	0	0	0	0	0	0	0	0	0	0	0	0	0	0	0	0	0	0	0	0
MIR200A	1	1167863..1167952	ENSG00000207607	0	0	0	0	0	0	0	0	0	0	0	0	0	0	0	0	0	0	0	0	0	0	0	0
MIR429	1	1169005..1169087	ENSG00000198976	0	0	0	0	0	0	0	0	0	0	0	0	0	0	0	0	0	0	0	0	0	0	0	0
ENSG00000272141	1	1169357..1170343	ENSG00000272141	0	0	0	0	0	0	0	0	0	0	0	0	0	0	0	0	0	0	0	0	0	0	0	0
TTLL10-AS1	1	complement(1173056..1179555)	ENSG00000205231	0	0	0	0	0	0	0	0	0	0	0	0	0	0	0	0	0	0	0	0	0	0	0	0
TTLL10	1	1173880..1197936	ENSG00000162571	0	0	0	0	0	0	0	0	0	0	0	0	0	0	0	0	0	0	0.0768847	0	0	0	0	0
TNFRSF18	1	complement(1203508..1206592)	ENSG00000186891	0	0	0	0	0	0.301509	0	0	0	0	0.280234	0	0	0	0	0	0	0	0	0	0	0	0	0
TNFRSF4	1	complement(1211340..1214153)	ENSG00000186827	0	0	0	0	0	0	0	0	0	0	0	0	0	0	0	0	0.194712	0	0	0.17978	0	0	0	0
SDF4	1	complement(1216909..1232067)	ENSG00000078808	34.8606	43.6384	37.8274	36.7177	39.0883	54.6069	32.3274	39.5728	37.0751	20.2319	17.4185	19.8007	37.2246	47.8891	38.9113	31.1402	26.7162	31.1395	31.6197	28.9743	19.0254	11.7913	9.35694	8.90642
B3GALT6	1	1232237..1235041	ENSG00000176022	5.8397	7.57862	8.87169	9.38869	11.4025	9.15351	5.47883	7.26163	6.43117	7.48913	5.84106	7.04366	6.24851	7.26862	4.395	5.93253	5.4986	4.58496	4.2738	4.85618	6.83902	5.01614	4.63838	5.02104
C1QTNF12	1	complement(1242446..1246722)	ENSG00000184163	0	0	0.58611	0.419418	0	0	0	0.378463	0.773494	0	0.595615	0.193212	0	0.360788	0.180836	0.189302	0	0	0.342681	0.172565	0.350594	0	0	0.365145
ENSG00000260179	1	complement(1249777..1251334)	ENSG00000260179	0	0	0	0	0	0	0	0	0	0	0	0	0	0	0	0	0	0	0	0	0	0	0	0
UBE2J2	1	complement(1253909..1273864)	ENSG00000160087	35.6574	39.5301	41.2434	46.7566	49.4124	47.2997	37.8797	45.2304	46.8121	41.8475	40.9251	47.2163	41.311	37.8749	41.1491	43.7269	42.2424	43.7914	42.5922	33.7233	36.8718	36.2857	39.319	35.6791
LINC01786	1	1275223..1280420	ENSG00000230415	0.614049	0.637518	2.04967	2.20011	0.700526	3.73507	1.87233	1.32351	0.676242	0.706023	0.694304	0.675677	0	0.630851	1.2648	1.32401	0	1.35513	2.39676	0.603473	0.613027	0.668962	0	0.63847
SCNN1D	1	1280436..1292029	ENSG00000162572	2.5044	2.92514	3.57025	3.27146	4.19637	5.0461	1.67045	2.5303	3.18901	2.06966	1.23888	2.75576	2.46484	1.76889	3.86887	2.61561	3.24882	3.28159	2.06196	1.92287	2.10957	1.87575	1.61623	1.13925
ACAP3	1	complement(1292390..1309609)	ENSG00000131584	2.38779	2.3288	2.53602	2.76536	3.63208	5.54559	1.83857	1.94947	1.63356	2.03828	2.41352	2.26915	2.05097	2.75047	2.4964	1.83319	2.50306	2.67469	1.62395	1.77777	1.73368	1.93128	1.53823	1.24138
MIR6726	1	complement(1296110..1296170)	ENSG00000278073	0	0	0	0	0	0	0	0	0	0	0	0	0	0	0	0	0	0	0	0	0	0	0	0
PUSL1	1	1308597..1311677	ENSG00000169972	39.1997	39.767	45.3262	52.1718	50.1277	53.1424	38.1495	45.8348	43.5933	52.4358	55.3314	52.1555	40.0766	46.8528	41.5586	57.0386	61.9048	59.2274	41.1263	38.5246	40.0297	69.9194	66.7605	76.1896
INTS11	1	complement(1311585..1324687)	ENSG00000127054	51.6832	48.1255	49.5282	52.0643	49.9076	54.199	49.3737	46.815	53.0333	54.1345	51.9354	52.5249	52.2856	47.6617	53.0303	55.6781	56.6034	56.4791	56.4936	52.4133	55.3483	63.3642	65.0198	59.9976
MIR6727	1	complement(1312502..1312566)	ENSG00000283712	0	0	0	0	0	0	0	0	0	0	0	0	0	0	0	0	0	0	0	0	0	0	0	0
ENSG00000240731	1	complement(1317581..1318689)	ENSG00000240731	4.0804	2.54181	3.63206	5.84795	3.72404	6.94955	0.829453	6.1564	4.49368	1.87663	2.76822	2.69396	4.28367	2.51523	3.36187	7.91831	10.4237	4.50246	3.18534	4.81215	1.62944	5.33436	5.94819	6.7883
CPTP	1	1324756..1328896	ENSG00000224051	13.8085	13.9523	13.1692	12.2216	10.971	15.5987	11.4033	13.8184	13.1704	8.22192	8.92187	9.4965	12.8138	18.3663	12.0626	7.97512	9.44862	8.16258	8.66212	12.2379	7.63128	4.96969	4.49315	4.87137
TAS1R3	1	1331280..1335314	ENSG00000169962	0.181299	0	0.100862	0.324793	0.103416	0.110279	0	0.195385	0.199662	0.104227	0.102497	0.0997475	0	0.09313	0.0933584	0.195457	0.385951	0.200052	0.0884561	0.178176	0.0904986	0.0987561	0	0.18851
DVL1	1	complement(1335276..1349418)	ENSG00000107404	3.08353	4.80208	4.1532	3.77962	3.24007	5.13326	2.96911	3.84781	2.85966	2.61239	1.19276	2.23224	2.72601	5.16869	4.42924	4.11168	3.28212	3.76063	2.77137	3.42916	2.59234	3.09408	3.05581	3.62803
MIR6808	1	complement(1339650..1339708)	ENSG00000284372	0	0	0	0	0	0	0	0	0	0	0	0	0	0	0	0	0	0	0	0	0	0	0	0
MXRA8	1	complement(1352689..1361777)	ENSG00000162576	0.434852	0.361178	0.387072	0.830962	1.19062	0.74062	0.530374	0.37491	0.383117	0.499986	0.393349	0.765593	0.456515	0.536101	0.716556	0.562574	0.462859	0.671764	0.594062	0.598308	0.260477	0.852732	0.633904	0.361718
AURKAIP1	1	complement(1373730..1375207)	ENSG00000175756	355.609	366.595	374.859	426.889	410.374	417.349	368.16	401.183	397.907	457.392	460.117	451.287	387.692	432.83	406.172	434.284	461.789	478.723	390.63	408.441	373.918	481.094	495.167	469.839
NDUFB4P8	1	1378666..1379032	ENSG00000223663	0	0	0	0	0	0	0	0	0	0	0	0	0	0	0	0	0	0	0	0	0	0	0	0
CCNL2	1	complement(1385711..1399335)	ENSG00000221978	67.2647	70.0268	75.4059	119.321	126.005	165.34	63.6407	76.4602	67.4354	72.6814	62.6773	77.0047	62.8822	77.1463	71.1241	99.4699	94.2373	111.562	60.1112	60.9933	51.5711	54.9224	55.3138	55.1477
MRPL20-AS1	1	1399515..1402046	ENSG00000224870	69.1721	68.1993	76.8263	81.5733	85.1588	77.7938	76.7546	74.8146	72.2049	82.1078	79.9009	81.7273	76.5362	74.3881	73.93	91.3399	87.1343	81.1317	78.1816	73.116	72.7831	91.8935	96.12	83.9535
MRPL20	1	complement(1401909..1407293)	ENSG00000242485	151.413	155.191	133.889	160.168	154.424	158.439	155.977	139.989	140.169	171.474	190.897	185.901	147.96	156.843	144.096	181.402	188.55	212.8	147.86	158.763	147.638	211.215	233.583	218.278
RN7SL657P	1	complement(1405460..1405752)	ENSG00000264293	0	0	0	0	0	0	0	0	0	0	0	0	0	0	0	0	0	0	0	0	0	0	0	0
MRPL20-DT	1	1409096..1410618	ENSG00000272455	0	0	0	0	0	0	0	0	0	0	0	0	0	0	0	0	0	0	0	0	0	0	0	0
ANKRD65	1	complement(1418420..1421769)	ENSG00000235098	0.595701	0.494776	0.265124	0.569165	0	0.144939	0.242185	0.256794	0.393622	0.136986	0.134712	0.131098	0.125075	0	0.245401	0.513778	0.38044	0.525854	0.232515	0	0	0.129795	0.434191	0
ENSG00000225905	1	1420245..1422691	ENSG00000225905	0	0	0	0	0	0	0	0	0	0	0	0	0	0	0	0	0	0	0	0	0	0	0	0
TMEM88B	1	1425871..1430255	ENSG00000205116	0.195839	0.101662	0	0	0	0.119123	0	0	0	0	0	0.215494	0	0	0	0	0	0	0	0.096233	0	0	0	0
LINC01770	1	complement(1430539..1434573)	ENSG00000225285	0.740322	0	0.411861	0	0	0	0	0	0	0.425605	0	0	0	0.38029	0	0	0	0	0.361204	0	0	0.403264	0	0
VWA1	1	1434861..1442882	ENSG00000179403	0.186579	0.25828	0.207598	0.37139	0.42571	0.15132	0.126424	0.13405	0.068492	0.286033	0.210964	0.0684348	0.391746	0.191684	0.128103	0.201149	0.0661984	0.274503	0.121376	0	0.124179	0.203264	0.226653	0.193999
ATAD3C	1	1449689..1470163	ENSG00000215915	0.237383	0.328608	0.352167	0.378014	0.180543	0.0962617	0.56297	0.0852754	0.174284	0.363918	0.357878	0.0870692	0.249208	0.650342	0.488953	0.511842	0.589566	0.349249	0.308852	0.0777648	0.0789959	0.517223	0.480616	0.164549
ATAD3B	1	1471765..1497848	ENSG00000160072	5.61488	4.72316	6.24742	7.53807	7.10698	7.42902	5.04039	6.18363	6.40925	4.61808	4.9585	5.77253	5.5934	6.61064	5.74046	7.73241	7.54697	7.77849	4.39921	4.47093	4.37804	6.25095	7.31876	5.07113
ENSG00000284740	1	1503250..1509466	ENSG00000284740	0.85137	0.441955	0.947281	0.508403	0.485635	1.03572	1.73064	0.917517	1.4064	0.489446	1.92529	1.87363	1.78756	0.437333	0	1.37679	1.8124	0	2.07692	2.09177	0.849953	0.463753	1.55135	0.442615
ATAD3A	1	1512162..1534685	ENSG00000197785	24.869	29.0469	26.6225	23.1761	20.2038	28.6497	23.4574	24.6693	20.5409	21.0122	16.7225	20.2127	23.2399	30.4852	22.3136	20.413	21.2567	25.2585	18.7519	22.6817	16.1755	20.525	24.1455	19.7853
TMEM240	1	complement(1534778..1540624)	ENSG00000205090	0.156798	0	0	0	0.35776	0	0	0	0	0	0	0.34507	0	0.161088	0.322967	0.169043	0	0	0.306008	0	0.156537	0	0	0.163034
SSU72	1	complement(1541673..1574863)	ENSG00000160075	35.9214	35.64	42.0958	47.3059	47.7325	47.6876	34.4278	42.981	38.5068	46.4842	48.3895	47.0914	37.1851	41.8624	37.37	43.8805	43.5655	42.9526	34.919	37.0478	33.4527	38.9354	46.181	41.0425
ENSG00000215014	1	1574102..1577075	ENSG00000215014	2.24737	3.88878	1.25028	3.13142	5.98238	1.36701	1.1421	1.61466	2.0625	1.292	1.69407	3.29724	1.96611	0.384812	2.31453	1.61525	3.18949	2.89314	4.38599	1.47244	2.61757	1.22418	0.910028	0.778919
ENSG00000274481	1	complement(1583510..1583909)	ENSG00000274481	0	0	0	0	0	0	0	0	0	0	0	0	0	0	0	0	0	0	0	0	0	0	0	0
FNDC10	1	complement(1598012..1600135)	ENSG00000228594	1.18647	1.07784	2.14521	1.59414	1.86114	2.52592	0.904432	1.11882	1.46997	0.852612	0.83846	1.79513	1.08988	0.914199	1.22192	0.959343	0.7893	2.29108	0.434159	1.02028	1.18449	1.45414	1.08098	1.23365
ENSG00000286989	1	1600314..1602703	ENSG00000286989	0	0	0.191527	0.822334	0.196377	0.209409	0	0	0	0	0.194633	0	0	0	0	0	0.183221	0	0	0	0	0	0.418215	0
ENSG00000272106	1	complement(1613758..1615795)	ENSG00000272106	0	0	0	0	0	0	0	0	0	0	0	0	0	0	0	0	0	0	0	0	0	0	0	0
MIB2	1	1615454..1630605	ENSG00000197530	1.33615	1.68716	1.6474	2.1996	1.73032	2.76771	1.17453	1.75131	1.43171	1.53629	0.898305	1.6292	1.40271	2.22602	1.52485	1.47943	2.11409	2.07207	1.09239	1.41961	1.08156	0.9442	0.789636	1.164
MMP23B	1	1632163..1635263	ENSG00000189409	0.14286	0.14832	0.317908	0.17062	0	1.04277	0	0.461879	0.15733	0.328517	0.80766	0	0.449931	0.293539	0.294259	0.308034	0.152061	0.315274	0.139404	0.421199	0	0	0.520635	0.148542
CDK11B	1	complement(1635225..1659012)	ENSG00000248333	32.2228	35.8908	34.0451	37.6218	40.4677	39.7492	33.026	32.7809	35.884	35.3887	30.617	37.2445	31.1748	25.2225	29.0026	29.0953	32.953	26.7913	32.4119	26.1681	24.7802	23.9929	28.3985	22.7116
ENSG00000272004	1	1659325..1662602	ENSG00000272004	0	0	2.62871	0	0	0	6.40338	0.848703	2.60184	3.6219	8.014	0	0	0	0	5.09411	0	0	0	0.773954	0	0	0	0
SLC35E2B	1	complement(1659529..1692795)	ENSG00000189339	29.8553	30.7645	30.5678	44.9488	45.6538	42.6603	28.4527	30.7708	31.6493	39.549	37.0826	40.2249	29.9357	27.1537	30.5558	42.7017	41.5651	40.9122	30.0047	26.9265	27.7616	41.6501	38.8455	39.713
ENSG00000269737	1	1671990..1674397	ENSG00000269737	1.88251	1.95446	2.09459	0.749438	1.43175	3.05353	0	0	1.38212	2.88597	0.709518	2.76193	0	1.93402	0	0	2.00375	4.15446	4.89856	3.70018	2.50584	2.73448	3.04914	1.30492
MMP23A	1	1699942..1701782	ENSG00000215914	0	0	0	0	0	0	0	0	0	0	0	1.02249	0	0	0	0	0	0	0	0	0.927677	0	0	0
CDK11A	1	complement(1702379..1724357)	ENSG00000008128	8.05327	10.8051	11.7865	17.3867	15.0533	20.1218	8.24821	9.34659	8.86895	14.0317	15.7601	18.1321	9.23487	9.92837	6.50755	11.8879	12.9238	13.5345	8.10021	8.52338	7.73065	9.1109	9.18099	8.69563
ENSG00000268575	1	complement(1702736..1737688)	ENSG00000268575	6.38821	5.6021	5.45167	12.5184	10.3304	10.5632	6.87112	6.4835	8.94773	9.48439	9.39709	10.4417	7.22733	6.1807	7.66499	10.9659	11.4208	11.292	5.50739	5.54674	6.37758	11.8244	9.79458	10.2536
ENSG00000227775	1	1724512..1737251	ENSG00000227775	1.37009	2.84492	1.65148	3.81809	3.90761	3.61133	2.78509	1.84568	2.76624	4.20082	2.45284	3.51773	2.5171	2.58057	2.11655	3.07727	3.15972	3.77952	3.34235	3.14182	2.50765	3.73154	4.16093	5.57961
SLC35E2A	1	complement(1724838..1745992)	ENSG00000215790	10.7126	10.2202	6.65767	12.1026	8.14748	10.3319	10.1034	7.90459	7.43991	13.0939	10.8032	11.0443	6.78825	7.43627	6.75876	7.80348	10.3752	9.05182	8.85238	8.53625	8.286	8.51635	8.79289	8.83061
NADK	1	complement(1751232..1780457)	ENSG00000008130	19.2284	17.4973	19.6956	25.9368	25.4204	25.1809	15.5199	18.8939	18.747	21.9785	22.1252	21.1583	16.6834	18.7088	17.9975	21.3398	20.527	23.4015	16.5006	16.8408	14.6232	21.3793	21.847	21.9925
GNB1	1	complement(1785285..1891117)	ENSG00000078369	32.4811	31.9747	31.788	42.2817	40.5576	42.2853	29.6919	30.0955	32.281	40.9897	41.1491	39.5004	30.1486	31.7929	28.0974	37.4732	37.4716	35.6222	28.1681	27.6881	30.0049	32.1493	34.1645	30.6839
ENSG00000231050	1	1891223..1892726	ENSG00000231050	0.2301	0.238895	0.768066	0.824437	0	0.279925	0.467741	0.495955	0.760217	0.264565	0.260174	0	0.724688	0.472793	0.710929	0	0.244919	0.507801	0	0.452274	0	0	0	0
CALML6	1	1915108..1917296	ENSG00000169885	0	0.160317	0.171811	0.184421	0.176162	0.187852	0.156946	0	0.170055	0	0	0.169913	0.324215	0	0.15903	0	0	0	0	0.151756	0.154158	0	0	0
TMEM52	1	complement(1917590..1919279)	ENSG00000178821	2.95319	2.86166	2.84776	1.41082	0.898425	1.67658	5.20275	2.54611	1.95138	0.905474	1.55828	1.51647	2.27356	3.84307	3.44697	1.69804	1.88603	2.38968	4.41866	3.2893	3.14483	2.14486	1.19583	2.0471
CFAP74	1	complement(1921951..2003837)	ENSG00000142609	0.0906756	0.0313804	0.134521	0.0721969	0.0344819	0.11031	0.061441	0	0.0332865	0.0347524	0	0.133035	0.0951927	0.155261	0.0311284	0	0.0643437	0.0667031	0.0294938	0.118818	0.0301749	0.0329282	0.0734344	0.0628546
ENSG00000233542	1	complement(2013213..2015639)	ENSG00000233542	0	0	0	0	0	0	0	0	0	0	0	0	0	0	0	0.164618	0	0	0	0	0	0	0	0
GABRD	1	2019329..2030758	ENSG00000187730	0.508486	0.659901	0.282885	1.06276	0.942657	0.77324	0.387614	0.479493	0.699984	0.511567	0.215604	0.55952	0.400362	0.2612	0.523681	0.548196	0.270617	0.701352	0.992364	0.562194	0.698004	0.623204	0.308851	0.660886
ENSG00000226969	1	complement(2049203..2050070)	ENSG00000226969	1.75654	0	0	0.69929	0	0	0	0	1.28964	0.673215	0	0	0.614683	1.20307	0	1.89372	0	0	0.571347	0	0	0	2.8451	0
PRKCZ	1	2050411..2185395	ENSG00000067606	1.6784	2.21006	1.59419	2.83569	3.12902	2.53985	1.04019	2.47056	1.5779	1.88273	2.17549	1.80181	1.93391	2.35518	1.85504	1.89774	1.56863	1.94235	1.91741	1.60926	1.34866	1.42712	1.24323	1.31951
ENSG00000271806	1	complement(2141084..2145279)	ENSG00000271806	0	0	0	0	0	0	0	0	0	0	0	0	0	0	0	0	0	0	0	0	0	0	0	0
PRKCZ-AS1	1	complement(2181794..2184389)	ENSG00000182873	1.27165	1.50887	1.21278	1.73572	2.90149	1.10501	0.738568	0.978897	1.80058	1.04438	3.08112	0.599693	1.335	0.559908	1.30966	0.391704	1.35355	1.20273	1.06362	1.24975	1.08818	0.791643	0.662053	0.18889
FAAP20	1	complement(2184461..2212720)	ENSG00000162585	5.36747	4.52401	6.1969	7.5478	8.03282	8.17971	4.07691	6.06439	5.08483	6.00553	5.15538	7.08106	4.96837	5.36611	5.37927	5.50664	5.12956	5.19028	4.98416	4.19733	3.88926	3.83544	3.64578	4.1407
ENSG00000234396	1	2212523..2220738	ENSG00000234396	0	1.00321	0	0	0	0	0	0	0	0	0	0	0	0	0	1.04174	0	0	0	0	0.964671	0	0	0
SKI	1	2228319..2310213	ENSG00000157933	3.70313	3.69488	3.10361	3.50371	4.44412	4.15396	3.71494	4.30183	3.60153	2.76481	2.66454	3.01641	3.58468	3.90328	4.3091	2.90351	2.96902	3.29016	3.14424	3.21398	2.92877	2.35771	1.75267	2.10023
ENSG00000287356	1	2315040..2323085	ENSG00000287356	0.217471	0.225783	0.120985	0.259729	0.124049	0.198421	0.110517	0.175776	0.239498	0.250045	0.122947	0.179473	0.228305	0.0558555	0.111985	0.175841	0.115739	0.119983	0.212209	0.106863	0.271386	0.0592298	0.0660453	0.11306
MORN1	1	complement(2321253..2391707)	ENSG00000116151	2.83915	3.34308	3.0049	4.50734	4.10799	4.46484	3.06163	3.43287	3.46988	3.74212	2.38809	3.23839	2.43535	2.81012	3.24492	3.91941	3.05886	3.62948	3.24345	2.41595	2.93812	2.60269	2.69187	3.06007
ENSG00000272161	1	complement(2326201..2326693)	ENSG00000272161	0	0	0	0	0	0	0	0	0	0	0	0	0	0	0	0	0	0	0	0	0	0	0	0
ENSG00000269896	1	complement(2350414..2352820)	ENSG00000269896	0	0	0	0	0	0	0	0	0	0	0	0	0	0	0	0	0	0	0	0	0	0	0	0
ENSG00000272420	1	complement(2363061..2363628)	ENSG00000272420	0	0	0	0	0	0	0	0	0	0	0	0	0	0	0	0	0	0	0	0	0	0	0	0
RER1	1	2391775..2405442	ENSG00000157916	72.5917	69.33	74.547	81.3409	85.1522	87.9063	64.7767	71.2499	73.7242	69.0128	62.2951	75.4295	67.4885	70.4822	68.146	71.5748	75.0273	75.9455	67.3232	62.3625	60.9175	60.2023	49.8428	57.228
PEX10	1	complement(2403964..2413797)	ENSG00000157911	34.3992	36.4923	38.3671	38.4972	37.9134	39.9227	31.746	32.5838	31.7376	27.102	20.6248	25.7538	32.5278	32.6023	30.7951	34.8407	36.7033	42.185	27.8776	28.1587	23.8648	18.6016	12.9512	14.8092
PLCH2	1	2425980..2505532	ENSG00000149527	0.058286	0.0302569	0.0324261	0	0	0	0.0296206	0	0.0320948	0	0.032952	0	0.0305948	0.0299405	0	0	0.03102	0.0643149	0	0	0	0.0317492	0.0708052	0.0303021
ENSG00000224387	1	complement(2492300..2493258)	ENSG00000224387	0	0	0	0.826853	0	0	0	0	0	0	0	0	0.726812	0	0	0	0	0	0.675571	0	0	0	0.841025	0
ENSG00000229393	1	complement(2493437..2494479)	ENSG00000229393	0	0.636278	0	0	0	0.74556	0	0	0	0	0	0	0	0	0	0	0	0	0	0	0	0	0	0
PANK4	1	complement(2508537..2526597)	ENSG00000157881	35.5873	34.6907	32.8934	40.6482	39.1112	37.8533	38.3168	36.1435	29.0689	38.5612	41.0812	41.0726	38.925	36.6249	27.8239	38.7683	45.8783	45.2305	37.0292	33.4485	35.2801	41.0703	46.8525	45.5915
HES5	1	complement(2528745..2530263)	ENSG00000197921	0	0	0	0	0	0	0	0	0	0	0	0	0	0	0	0	0	0	0	0	0	0	0	0
ENSG00000272449	1	2530064..2547460	ENSG00000272449	1.23451	2.5634	2.06038	1.22867	0	0.750917	0.418248	1.55217	0.679776	0.236571	0.697932	0	1.08001	1.05691	1.05951	0.443641	0.219004	0.454069	0.401548	1.21325	0.41082	0.672457	0.249946	0.641807
TNFRSF14-AS1	1	complement(2549920..2557031)	ENSG00000238164	0	0	0.0571116	0	0.175674	0	0	0	0	0	0	0	0	0	0	0	0	0	0	0.0504451	0	0	0	0
TNFRSF14	1	2555639..2565382	ENSG00000157873	0	0	0.112808	0	0	0.0616701	0	0.0546317	0.111655	0	0	0	0.106437	0.0520802	0.052208	0.054652	0	0	0.0494665	0.09964	0	0	0	0.0527092
ENSG00000225931	1	2566410..2569888	ENSG00000225931	0	0	0	0	0	0	0	0	0	0	0	0	0	0.249519	0	0	0	0	0	0	0	0	0	0
ENSG00000228037	1	2581560..2584533	ENSG00000228037	0.503206	0	0	0	0	0.612169	0	0	0	0	0	0	0	0	0	0	0	0	0	0	0	0	0	0
ENSG00000289610	1	2585612..2586060	ENSG00000289610	0	0	0	0	0	0	0	0	0	0	0	0	0	0	0	0	0	0	0	0	0	0	0	0
PRXL2B	1	2586491..2591469	ENSG00000157870	44.5738	43.2699	46.1642	35.9366	37.099	36.3778	43.8796	45.1165	48.471	30.084	29.2677	30.7446	45.9114	39.8413	48.3118	29.9209	32.6244	34.5424	48.5105	42.5204	48.791	24.7381	27.8117	28.2743
MMEL1	1	complement(2590639..2633016)	ENSG00000142606	0	0.0845082	0	0	0	0	0	0	0	0	0	0	0	0	0	0	0.0866395	0	0	0.0799952	0.162523	0	0	0
MMEL1-AS1	1	2632568..2636620	ENSG00000237058	0.844523	0	0	0	0	0	0	0	0	0.971018	1.9098	0.929283	0	0	0	0	0.898914	0.931876	0	0	0	0.920047	1.02592	0
TTC34	1	complement(2635976..2801717)	ENSG00000215912	0.536091	0.742107	0.516953	1.0671	1.67168	1.52174	0.690176	0.770323	0.51167	0.452018	0.525336	0.747201	0.450237	0.660912	0.368074	0.809139	0.98907	0.670414	0.627743	0.45661	0.285439	0.622968	0.477573	1.0405
ENSG00000285945	1	2768091..2784733	ENSG00000285945	0	0	0	0	0	0	0	0	0	0	0	0	0	0	0	0	0	0	0	0	0	0	0	0
ENSG00000283259	1	2773603..2776473	ENSG00000283259	0	0	0	0	0	0	0	0	0	0	0	0.221484	0	0	0	0	0	0	0	0	0	0	0	0
ENSG00000233234	1	complement(2811850..2812692)	ENSG00000233234	0	0	0	0	0	0	0	0	0.571519	0	0	0	0	0	0	0	0	0	0	0	0	0	0	0
ENSG00000287396	1	2814056..2817767	ENSG00000287396	1.42537	1.97313	4.22919	2.26979	0.542036	2.31202	3.38037	4.60834	3.66272	1.09258	1.61166	1.56843	0.997585	3.905	6.36119	1.02446	1.01145	3.14561	3.70902	5.13634	1.89733	0	1.73152	0
ENSG00000231630	1	complement(2814432..2814998)	ENSG00000231630	0.734282	0.762347	0	0	0	0	0.746315	0	0	0	0	0	0.770861	1.50875	0.756225	0	0.781573	0	0	0	1.46612	0	0	0
ENSG00000284745	1	complement(2960658..2968707)	ENSG00000284745	0	0	0	0.22746	0	0	0	0	0	0	0	0	0	0	0	0	0	0	0.185843	0	0	0	0	0
ACTRT2	1	3021467..3022903	ENSG00000169717	0	0	0	0	0	0	0	0	0.241414	0	0	0	0	0	0	0	0	0	0	0	0	0	0	0
PRDM16-DT	1	complement(3059611..3069088)	ENSG00000177133	0.112302	0.116594	0	0.134124	0	0	0.114142	0.121027	0.0618382	0.0645614	0	0	0.0589482	0.173062	0.057829	0	0	0.123918	0.164377	0.220735	0.168173	0	0	0
PRDM16	1	3069168..3438621	ENSG00000142611	1.4191	0.937576	1.11245	0.423712	0.699092	0.470832	1.8685	1.59887	1.7049	0.222498	0.182337	0.354891	2.03153	2.25316	2.15904	0.556334	0.171647	0.462646	2.80099	1.74332	2.41489	0.316228	0.117539	0.268279
MIR4251	1	3127975..3128035	ENSG00000283572	0	0	0	0	0	0	0	0	0	0	0	0	0	0	0	0	0	0	0	0	0	0	0	0
ENSG00000226286	1	complement(3132927..3133709)	ENSG00000226286	0	0	0	0	0	0	0	0	0	0	0	0	0	0	0	0	0	0	0.655405	0	0	0	0	0
ENSG00000279839	1	3205988..3208664	ENSG00000279839	0	0	0	0	0	0	0	0	0	0	0	0	0	0	0	0	0	0	0	0	0	0	0	0
ENSG00000272235	1	complement(3306636..3310096)	ENSG00000272235	0	0	0	0	0	0	0	0	0	0	0	0	0	0	0	0	0	0	0	0	0	0	0	0
ENSG00000287828	1	complement(3313052..3323149)	ENSG00000287828	0	0	0	0	0	0	0.439793	0	0	0.497513	0	0	0.908514	0	0	0	0	0	0	0	0.431982	0	0	0
ENSG00000286518	1	complement(3367815..3373928)	ENSG00000286518	0.113149	0	0.125896	0	0	0	0.115003	0	0.249219	0.130097	0	0	0.118786	0	0.11653	0.121985	0	0	0	0.1112	0	0	0	0
ARHGEF16	1	3454665..3481113	ENSG00000130762	1.06501	0.98286	1.51416	1.76661	0.945	1.43959	1.08246	1.08399	1.36836	0.884385	1.27111	1.04169	0.993837	0.66865	0.974968	0.574092	0.94467	0.783448	0.923771	0.814076	0.708826	0.257834	0.359379	0.492164
ENSG00000272088	1	3487246..3487627	ENSG00000272088	0	0	0	0	0	0	0	0	0	0	0	0	0	0	0	0	0	0	0	0	0	0	0	0
MEGF6	1	complement(3487951..3611508)	ENSG00000162591	0.453951	0.543809	0.777063	0.291933	0.119511	0.509768	0.390407	0.677382	0.961402	0.160598	0.434315	0.307392	0.513224	0.609872	0.719256	0.30117	0.297346	0.231187	0.681487	0.446132	0.383473	0.114126	0.0848391	0.254157
MIR551A	1	complement(3560695..3560790)	ENSG00000207776	0	0	0	0	0	0	0	0	0	0	0	0	0	0	0	0	0	0	0	0	0	0	0	0
ENSG00000238260	1	complement(3622857..3624786)	ENSG00000238260	0.23508	0.488129	0.523125	0.842279	0.536373	0	0.477864	0.253344	0.776669	0.810872	1.06322	0.77602	0.493581	0.241512	0.726315	0.760315	0.25022	1.55637	0.458783	0.693093	0.469377	0.512205	0.285572	0.977717
TPRG1L	1	3625015..3630127	ENSG00000158109	5.11673	6.81064	5.83913	7.67792	5.08895	5.10744	5.06723	8.90767	3.75665	5.12888	4.59871	5.4859	4.68296	4.04365	5.675	3.11177	4.04979	5.35644	5.76107	6.06011	3.40548	3.71621	3.50632	3.81965
WRAP73	1	complement(3630767..3652761)	ENSG00000116213	32.7634	35.4293	35.8575	44.7972	42.744	40.5104	35.3553	34.9532	37.0361	42.4152	42.271	40.8646	36.0849	35.9915	35.9948	40.0375	42.5158	40.8876	37.3661	35.4839	36.0456	44.6391	47.7205	44.4065
TP73	1	3652516..3736201	ENSG00000078900	8.37908	9.23096	8.5979	16.2896	15.5601	16.1963	7.4755	9.88294	8.92016	12.6314	9.89529	12.6519	9.4318	8.0823	9.20478	11.6431	11.4953	11.249	8.63058	7.64003	7.80746	6.59274	5.48525	5.85662
TP73-AS3	1	complement(3658938..3668772)	ENSG00000227589	0	0.433749	0.929692	2.99378	2.38309	1.01649	1.27388	1.35072	0.460096	1.92143	1.88954	0.919423	0	0.858426	0.430266	1.35122	0	0.460994	0.407672	0.410586	0.417086	0	0.507515	1.30319
TP73-AS2	1	complement(3712200..3714298)	ENSG00000235131	0	0	0	0	0	0	0	0	0	1.03188	0	0	0	0	0	0	0	0	0	0	0	0.977713	0	0
TP73-AS1	1	complement(3735511..3747373)	ENSG00000227372	11.7018	13.094	11.0309	12.7334	12.9048	16.2525	11.1007	13.3467	12.7081	7.77375	5.47627	8.44112	13.991	13.4914	10.2773	11.5994	12.5939	12.7329	9.5473	9.61552	9.08628	5.17015	4.93585	5.57665
ENSG00000276189	1	3736943..3737103	ENSG00000276189	0	0	0	0	0	0	0	0	0	0	0	0	0	0	0	0	0	0	0	0	0	0	0	0
CCDC27	1	3746460..3771645	ENSG00000162592	0	0	0	0.177545	0.0847971	0	0.151094	0	0.0818575	0	0	0	0	0	0	0	0.0791163	0	0	0	0.0742054	0	0.270882	0.0772853
SMIM1	1	3772749..3775982	ENSG00000235169	9.51683	9.88056	13.7656	12.8816	11.219	13.5072	8.06065	10.2562	9.0833	11.6718	9.32591	9.77384	13.9873	9.12542	10.4546	8.20803	11.818	10.5012	12.0725	12.4706	12.668	4.83835	5.78046	5.60735
LRRC47	1	complement(3778559..3796498)	ENSG00000130764	17.0463	17.5527	15.0023	19.9415	19.1281	22.6072	18.8878	20.78	15.9261	11.5669	12.4018	13.376	19.3623	28.5658	20.3617	20.4864	19.1108	16.651	13.4979	16.89	13.4609	9.36146	10.3538	9.29796
RN7SL574P	1	3782815..3783111	ENSG00000266075	0	0	0	0	0	0	0	0	0	0	0	0	0	0	0	0	0	0	0	0	0	0	0	0
ENSG00000272153	1	3785008..3785538	ENSG00000272153	0	0	0	0	0	0	0	0	0	0	0	0	0	0	0	0	0	0	0	0	0	0	0	0
CEP104	1	complement(3812086..3857396)	ENSG00000116198	7.58031	8.64053	9.23051	8.57847	8.70834	10.576	7.51596	9.169	7.61835	8.95951	7.67198	9.07022	7.98575	10.3473	8.32548	9.40099	9.02771	9.3295	7.16412	7.18927	7.43539	6.90109	9.11188	7.88179
DFFB	1	3857267..3885429	ENSG00000169598	9.93045	8.70434	8.60386	10.6935	9.10033	10.0013	14.3952	12.5441	12.4602	13.7576	13.3452	13.8828	12.9033	15.136	12.7421	15.4447	17.6745	14.9095	12.629	16.479	15.0334	16.7598	17.7984	20.3123
C1orf174	1	complement(3889125..3900293)	ENSG00000198912	21.8047	22.906	17.8728	22.5746	20.7541	20.0124	23.1455	21.6912	22.095	21.6587	25.8946	24.561	25.0581	23.4618	19.9981	28.0978	28.0843	27.6193	21.1512	23.7115	23.2497	29.9393	33.4628	32.5322
LINC01134	1	3900352..3917225	ENSG00000236423	0.472072	0.560131	0.900434	1.53032	0.769364	0.492252	0.479808	0.726785	0.891232	0.852941	0.76253	0.816281	0.283194	0.48499	0.555634	0.945171	0.861387	0.446487	0.789685	0.331387	0.40396	0.808168	0.737315	1.05182
LINC01346	1	3940486..3955262	ENSG00000233304	0	0	0	0	0	0	0	0	0	0	0	0	0	0	0	0	0	0	0	0	0.124449	0	0	0
LINC01345	1	complement(3944547..3949024)	ENSG00000226374	0	0	0	0	0	0.176761	0	0	0	0	0	0	0	0	0	0	0.154656	0	0	0	0	0	0	0
LINC02780	1	3976133..4012704	ENSG00000284668	0.343332	0	0	0.205023	0	0	0.174479	0	0	0	0	0	0.180218	0.176363	0	0	0	0	0	0	0	0	0	0
ENSG00000284703	1	complement(4012921..4019508)	ENSG00000284703	0	0.135789	0	0.312409	0	0.159111	0	0	0	0.0751899	0.0739418	0.0719582	0.0686525	0.0671843	0	0.0705018	0.0696066	0	0.0638125	0	0	0.071243	0.158882	0.135991
EEF1DP6	1	complement(4175528..4175899)	ENSG00000229280	0	0	0	0	0	0	0	0	0	0	0	0	0	0	0	0	0	0	0	0	0	0	0	0
LINC01777	1	4412027..4424689	ENSG00000235054	0	0	0	0	0	0	0	0	0	0	0	0	0	0	0	0	0	0	0	0	0	0	0	0
ENSG00000284694	1	complement(4479131..4484375)	ENSG00000284694	0	0	0	0	0	0	0	0	0	0	0	0	0	0	0	0	0	0	0	0	0	0	0	0
ENSG00000227169	1	complement(4551735..4552145)	ENSG00000227169	0	0	0	0	0	0	0	0	0	0	0	0	0	0	0	0	0	0	0	0	0	0	0	0
LINC01646	1	4571481..4594016	ENSG00000232596	0	0	0	0	0	0	0	0	0	0	0	0	0	0	0	0	0	0	0	0	0	0	0	0
AJAP1	1	4654609..4792534	ENSG00000196581	0	0	0	0	0	0	0	0.0270978	0	0	0	0	0	0	0	0	0	0	0	0	0	0	0	0
ENSG00000287586	1	complement(4730211..4734992)	ENSG00000287586	0	0	0	0	0.111433	0	0	0	0	0	0	0	0	0	0	0	0	0	0	0	0	0	0	0.101561
ENSG00000284739	1	complement(4963954..4973298)	ENSG00000284739	0	0	0	0	0	0	0	0	0	0	0	0	0	0	0	0	0	0	0	0	0	0	0	0
LINC02781	1	4973381..4981568	ENSG00000284674	0	0	0	0	0	0	0	0	0	0	0	0	0	0	0	0	0	0	0	0	0	0	0	0
LINC02782	1	complement(5086459..5090899)	ENSG00000231510	0	0	0	0	0	0.853492	0	0	0	0	0	0	0	0	0	0	0	0	0	0	0	0	0	0
ENSG00000284616	1	complement(5301928..5307394)	ENSG00000284616	0	0	0	0	0	0	0	0	0	0	0	0	0	0	0	0	0	0	0	0	0	0	0	0
ENSG00000284692	1	complement(5478736..5493057)	ENSG00000284692	0	0	0	0	0	0	0	0	0	0	0	0	0	0	0	0	0.144773	0	0	0	0	0	0	0
ENSG00000284666	1	complement(5480787..5482028)	ENSG00000284666	0	0	0	0	0	0	0	0	0	0	0	0	0	0	0	0	0	0	0	0	0	0	0	0
ENSG00000260972	1	5492978..5494674	ENSG00000260972	0	0	0	0	0	0	0	0	0	0	0	0	0	0	0	0	0	0	0	0	0	0	0	0
ENSG00000283356	1	5554747..5554881	ENSG00000283356	0	0	0	0	0	0	0	0	0	0	0	0	0	0	0	0	0	0	0	0	0	0	0	0
ENSG00000236948	1	complement(5561709..5668295)	ENSG00000236948	0	0	0	0	0	0	0.292392	0	0	0	0	0	0	0	0	0	0	0	0	0	0	0	0	0
ENSG00000264341	1	5564071..5564143	ENSG00000264341	0	0	0	0	0	0	0	0	0	0	0	0	0	0	0	0	0	0	0	0	0	0	0	0
MIR4689	1	complement(5862672..5862741)	ENSG00000264101	0	0	0	0	0	0	0	0	0	0	0	0	0	0	0	0	0	0	0	0	0	0	0	0
NPHP4	1	complement(5862811..5992473)	ENSG00000131697	6.65086	6.83055	6.30873	7.74323	8.4609	7.01416	6.85712	6.21364	7.61431	6.98687	6.73565	6.47597	7.3338	5.25982	6.8989	7.50556	7.46118	7.18041	7.19029	6.13661	6.20988	7.94935	7.78876	7.96015
KCNAB2	1	5990927..6101193	ENSG00000069424	2.88481	2.9574	2.94736	2.66529	3.1255	2.9356	2.96897	3.26537	3.09707	2.48247	2.70795	2.51552	2.64758	2.59095	3.06445	2.89494	2.66505	2.56258	2.60256	2.65682	3.04303	2.86607	3.04158	2.96182
CHD5	1	complement(6101787..6180321)	ENSG00000116254	0.249659	0.0972003	0.243061	0.0745429	0.0356023	0.15186	0.0317187	0.100896	0.0687363	0.0717634	0.0705722	0.103018	0.0655239	0.160306	0.12856	0.100933	0.0996517	0.172176	0.213166	0.0306699	0.0623108	0.101994	0.0758206	0.129794
ENSG00000285629	1	complement(6159430..6197757)	ENSG00000285629	0	0	0	1.70234	0	0	1.93164	0	0	0	0	0	0	0	0	0	0	0	0	0	0	0	1.15435	0
RPL22	1	complement(6185020..6209389)	ENSG00000116251	149.434	166.573	147.035	179.843	167.706	174.399	154.628	150.492	152.002	197.36	194.466	197.125	151.136	146.863	141.382	191.753	188.096	207.436	143.249	152.236	152.152	248.132	249.287	239.701
RNF207-AS1	1	complement(6204840..6205780)	ENSG00000226944	0	0.865203	0	0	0	1.0138	0.847008	0	0	0	0	0	0.874866	0	0.858256	0	0	0.91955	0	0	0	0	1.01235	0
RNF207	1	6205475..6221299	ENSG00000158286	3.20022	3.5209	3.77332	6.04687	5.06769	6.56613	3.54395	3.65477	4.36599	5.27221	4.64462	3.46885	3.45993	2.69893	3.73858	2.47174	3.55885	3.37312	3.02957	2.53486	3.14721	1.3009	1.39257	0.993284
ICMT	1	complement(6221193..6235972)	ENSG00000116237	115.545	126.822	123.208	155.544	161.241	153.755	123.829	126.044	130.074	144.433	129.994	143.379	131.337	111.391	114.968	144.765	139.786	135.142	118.446	107.061	104.657	118.26	108.955	113.87
LINC00337	1	6234692..6239444	ENSG00000225077	0	0.41609	1.04048	0.638199	0.304809	1.13763	1.22202	0.71985	0.735607	0.460801	0.302102	0.440995	0.280491	0.411739	0.550332	0.720117	0	1.03186	0.651791	0.13129	0.133368	0.58215	0.486853	0
HES3	1	6244179..6245578	ENSG00000173673	0	0	0	0	0	0	0	0	0	0	0	0	0	0	0	0	0	0	0	0	0	0	0	0
GPR153	1	complement(6247353..6261098)	ENSG00000158292	0.750374	0.856959	1.08538	0.896184	0.856051	1.00414	0.686403	0.727807	1.15692	0.949044	1.35751	0.743116	1.18163	1.23345	1.23648	0.566282	0.718831	0.74519	0.805439	0.811195	0.449475	0.653983	0.546927	0.702196
ACOT7	1	complement(6264269..6393767)	ENSG00000097021	175.684	166.607	155.82	144.36	147.444	147.375	182.954	175.754	175.736	159.467	160.585	155.782	174.137	169.765	165.825	156.899	156.343	157.011	183.904	175.665	179.165	170.804	179.525	185.385
ENSG00000271746	1	6393555..6394391	ENSG00000271746	0	0	0	0	0	0	0	0	0	0	0	0	0	0	0	0	0	0	0	0	0	0	0	0
HES2	1	complement(6412418..6424670)	ENSG00000069812	0.466073	0.0604858	0.324111	0.417479	0.132928	0.141749	0.236855	0.502284	0	0.133971	0.263494	0.128212	0.428129	0.119707	0.12	0.0628088	0	0.12857	0.170548	0.0572557	0.116324	0.190407	0	0.181728
ESPN	1	6424776..6461367	ENSG00000187017	0	0.0471249	0.0505035	0.0542101	0.103565	0.110437	0	0.0978333	0	0.0521887	0.0513225	0	0.0953024	0.0932642	0.0467465	0	0	0	0	0	0.0453145	0.0494492	0	0.0471953
MIR4252	1	complement(6429834..6429896)	ENSG00000265392	0	0	0	0	0	0	0	0	0	0	0	0	0	0	0	0	0	0	0	0	0	0	0	0
ENSG00000231868	1	complement(6443034..6447006)	ENSG00000231868	0	0	0	0	0	0	0	0	0	0	0	0	0	0	0.924275	0	0	0	0	0	0	0	0	0
TNFRSF25	1	complement(6460786..6466175)	ENSG00000215788	1.03451	0.460305	1.47992	2.47105	2.86619	2.24735	1.20167	1.35378	0.813775	1.01953	1.67102	2.43929	0.54302	0.910983	0.761015	2.07126	2.28092	1.7938	1.08158	0.508344	0.885243	1.28802	1.2567	1.69031
PLEKHG5	1	complement(6467122..6520074)	ENSG00000171680	1.45353	1.6034	0.808638	1.51898	2.74645	1.87879	0.600173	1.4196	0.800374	1.20121	1.74622	2.14921	1.04908	0.699985	0.748483	1.22425	1.45045	1.95472	1.46268	0.937449	1.08833	1.78145	1.0484	1.36965
NOL9	1	complement(6521347..6554513)	ENSG00000162408	13.0838	13.8087	15.4736	19.0929	16.162	16.8129	13.6945	16.5282	14.409	16.6375	17.9289	17.6386	14.4178	17.1361	15.9288	19.1966	18.2611	20.4127	12.6826	14.5189	13.1052	14.773	19.578	14.7753
RNU6-731P	1	6540854..6540964	ENSG00000253022	0	0	0	0	0	0	0	0	0	0	0	0	0	0	0	0	0	0	0	0	0	0	0	0
ENSG00000229519	1	6547905..6548619	ENSG00000229519	0	0.815578	0	0.9382	2.68855	0.955655	0	0.846587	0.865118	3.61286	0	0	0.824686	0.807049	0.809029	0.846901	1.67229	2.60042	0.766546	0	1.56849	2.56741	2.86284	1.63359
TAS1R1	1	6555307..6579755	ENSG00000173662	0.113968	0.236647	0.38042	0	0.130018	0.138646	0.115835	0	0.251022	0.131038	0	0.125406	0.23929	0.117086	0.469494	0.245736	0.121308	0.251512	0.22242	0.560024	0.113778	0	0.138447	0.1185
ZBTB48	1	6579994..6589280	ENSG00000204859	15.017	14.7207	14.999	20.0205	21.5144	22.8571	12.0685	13.3986	13.4611	23.6909	22.0341	21.9809	13.1253	13.5622	14.3148	17.8463	20.8165	19.2677	15.6078	12.9736	13.4579	18.947	20.8727	17.2119
KLHL21	1	complement(6590724..6614607)	ENSG00000162413	24.8889	29.9589	23.6991	24.3667	24.8919	22.9241	24.1447	25.8047	29.5942	22.1549	23.2824	24.1648	25.98	21.7368	20.866	23.0648	24.3302	25.2745	24.7936	19.3082	20.6983	24.4906	25.9892	19.7405
PHF13	1	6613731..6624030	ENSG00000116273	26.6264	28.9948	31.749	32.3183	32.4541	32.181	26.3575	24.0217	24.452	23.7338	16.3771	24.6224	27.6797	23.5235	26.3502	26.0877	25.3871	26.5095	25.6436	20.2865	20.1747	19.6533	15.5932	18.1263
THAP3	1	6624868..6635586	ENSG00000041988	19.7509	20.6666	22.5792	32.1918	34.1079	38.727	19.6809	22.2036	21.5807	34.9989	34.5931	34.0912	21.6292	24.6679	22.9735	35.7393	36.1099	36.4939	24.8659	23.9018	23.275	35.1025	40.2708	40.2674
DNAJC11	1	complement(6634168..6701924)	ENSG00000007923	45.1488	41.3708	45.5452	47.4673	44.8991	46.5259	45.7046	45.0617	46.2474	51.0788	50.2602	47.3753	47.0178	47.9516	44.6072	50.5982	50.4236	52.0443	44.2834	48.361	45.435	51.2146	59.7779	53.7468
LINC01672	1	6724637..6730012	ENSG00000228750	0.14397	0	0	0	0.164246	0	0	0	0.158552	0	0.162787	0	0	0	0	0	0	0	0	0	0	0.156845	0	0.149696
ENSG00000284744	1	6767954..6770038	ENSG00000284744	0	0	0	0	0	0	0	0	0	1.10088	0	0	0	0	0.657387	0.34408	0	0	0.311433	0	0	0	0	0
CAMTA1-DT	1	complement(6783892..6784843)	ENSG00000237436	0.759053	0.788064	2.53369	0.906549	0	0.923416	1.54298	0.818027	0.835933	0	0.85826	0	0	0	2.34521	0.818331	1.61588	0.837566	0	1.49196	0.75779	0	0.922088	0.789242
CAMTA1	1	6785454..7769706	ENSG00000171735	35.9126	34.1479	39.6044	38.4082	40.0994	41.6381	35.5959	38.0858	38.1138	36.7566	37.1895	39.447	39.4047	38.3986	38.329	41.9408	41.5436	42.5756	37.5579	37.7325	34.2333	39.2975	41.1532	42.4675
ENSG00000227950	1	complement(6834333..6834618)	ENSG00000227950	0	0	0	0	0	0	0	0	0	0	0	0	0	0	0	0	0	0	0	0	0	0	0	0
ENSG00000237365	1	complement(7008376..7014279)	ENSG00000237365	0	0	0	0	0	0	0	0	0	0	0	0	0	0	0	0	0	0	0	0	0	0	0	0
RNU1-8P	1	7219360..7219524	ENSG00000207056	0	0	0	0	0	0	0	0	0	0	0	0	0	0	0	0	0	0	0	0	0	0	0	0
CAMTA1-IT1	1	7368942..7370270	ENSG00000237402	1.72607	0	0	0	0	1.04991	0.877175	0	0	0	0	0	0.906025	0.886648	1.77765	1.86086	0	0.952301	0	0.848168	0	1.88042	0	0.897357
CAMTA1-AS2	1	complement(7382487..7389754)	ENSG00000237728	0	0	0	0	0	0	0	0	0	0	0	0	0	0	0	0	0	0	0	0	0	0	0	0
CAMTA1-AS1	1	complement(7441096..7441554)	ENSG00000225126	0	0.905947	0	0	0	0	0.886895	0	0	0	0	0	0	0	0	0	0	0	0	0	0	0	0	1.8146
ENSG00000270171	1	complement(7693124..7694844)	ENSG00000270171	0	0	0	0	0	0	0	0	0	0	0	0	0	0	0	0	0	0	0	0	0	0	0	0
ENSG00000270035	1	complement(7698303..7698872)	ENSG00000270035	0	0	0	0	0	0	0	0	0	0	0	0	0	0	0	0	0	0	0	0	0	0	0	0
ENSG00000269978	1	complement(7700704..7700970)	ENSG00000269978	0	0	0	0	0	0	0	0	0	0	0	0	0	0	0	0	0	0	0	0	0	0	0	0
VAMP3	1	7771296..7781432	ENSG00000049245	122.522	134.265	121.961	167.942	163.051	157.606	128.396	129.93	121.603	165.126	165.643	167.414	130.561	116.046	116.687	127.493	143.172	131.507	122.369	112.029	114.493	110.123	127.135	106.662
ENSG00000269925	1	7776383..7776775	ENSG00000269925	0	0	0	0	0	0	0	0	0	0	0	0	0	0	0	0	0	0	0	0	0	0	0	0
PER3	1	7784291..7845177	ENSG00000049246	2.54711	2.91802	2.49201	4.35328	3.85773	3.90003	2.2764	2.93432	2.128	2.82763	2.43311	2.89939	2.21296	2.30098	2.53277	2.9354	2.52418	2.51982	2.65689	2.07165	1.88523	1.3396	1.38705	1.59818
ENSG00000236266	1	complement(7810242..7827342)	ENSG00000236266	0	0	0	0	0.432976	0	0	0	0	0	0.42913	0	0	0	0	0.818331	0	0	0	0.37299	1.13668	0	0	0
UTS2	1	complement(7843083..7853512)	ENSG00000049247	0.175687	0.182402	0	0.209826	0.200429	0.85492	0	0.378674	0	0	0	0.38664	0.368878	0	0	0.378815	0	0	0.171436	0.172661	0.526184	0	0.213423	0
TNFRSF9	1	complement(7915871..7943165)	ENSG00000049249	1.68559	1.33825	0.882579	0.888145	0.622139	0.96498	0.806217	0.53428	0.764364	0.285009	0.168167	0.327311	0.780688	1.12052	1.07221	0.427582	0.422153	0.27352	0.967532	0.438501	1.33633	0.432077	0.120449	0.618575
ENSG00000270330	1	7942372..7942726	ENSG00000270330	0	0	0	0	0	0	0	0	0	0	0	0	0	0	0	0	0	0	0	0	0	0	0	0
PARK7	1	7954291..7985505	ENSG00000116288	600.708	600.2	575.53	645.708	658.62	656.602	616.562	587.896	584.121	709.42	727.661	709.007	602.902	589.603	601.335	722.852	713.673	738.248	616.309	627.816	625.161	760.946	829.989	812.621
Y_RNA_1	1	complement(7982881..7982983)	ENSG00000200344	0	0	0	0	0	0	0	0	0	0	0	0	0	0	0	0	0	0	0	0	0	0	0	0
ENSG00000284747	1	7991134..8005312	ENSG00000284747	1.14798	1.03295	0.510924	0.914038	1.92083	1.86209	0.700078	1.31966	1.09569	1.40793	1.38456	1.60005	1.20517	0.943518	1.10347	1.73269	1.38484	1.43562	0.672124	0.676927	0.916859	1.91766	1.76644	1.9894
ENSG00000284716	1	complement(7998187..7999934)	ENSG00000284716	0	2.50851	4.03253	4.32849	1.03366	0.367419	2.76272	0.650971	1.99566	1.04177	3.41494	3.65565	0.951196	2.17199	1.86627	3.58167	2.2503	2.66608	2.3577	2.67136	1.8091	2.63223	4.40268	2.82629
ERRFI1	1	complement(8004404..8026309)	ENSG00000116285	36.5586	37.3298	38.161	48.9741	55.2943	54.0118	38.8432	42.0798	34.9486	36.0543	33.2399	39.0666	39.5668	39.8822	39.4366	43.9645	43.9678	44.2493	33.026	35.5585	29.725	23.3219	16.2077	21.0049
ENSG00000238290	1	8026738..8122702	ENSG00000238290	0	0.160003	0	0.18406	0.879085	0	0.783192	0	0.169722	0.354393	0.174255	0.339161	0	0	0.158718	0.166148	0	0.170054	0.601536	0.151459	0	0	0.187215	0
ENSG00000232848	1	complement(8057245..8058463)	ENSG00000232848	0.393759	0	0	0	0	0	0	0.424352	0	0.452737	0	0	0	0	0	0.424509	0	0	0.384231	0	0	0	0	0
ENSG00000229305	1	8189824..8192770	ENSG00000229305	0	0	0	0	0	0	0	0	0	0	0	0	0	0.301048	0	0	0	0	0	0	0	0	0	0
ENSG00000288816	1	8191692..8194926	ENSG00000288816	0	0	0	0	0	0	0	0	0	0	0	0	0	0	0	0	0	0	0	0	0	0	0	0
LINC01714	1	8201518..8215210	ENSG00000227634	0	0	0	0	0	0	0	0	0	0	0	0	0	0.323303	0	0	0	0	0	0	0	0	0	0
RNU1-7P	1	complement(8206434..8206597)	ENSG00000200975	0	0	0	0	0	0	0	0	0	0	0	0	0	0	0	0	0	0	0	0	0	0	0	0
ENSG00000233645	1	complement(8218190..8220529)	ENSG00000233645	0	0	0	0	0	0	0	0	0	0	0	0	0	0	0	0	0	0	0	0	0	0	0	0
RNU6-991P	1	complement(8292157..8292263)	ENSG00000251977	0	0	0	0	0	0	0	0	0	0	0	0	0	0	0	0	0	0	0	0	0	0	0	0
SLC45A1	1	8318114..8344167	ENSG00000162426	3.6347	2.76732	3.50494	3.90688	2.21151	2.80044	2.3397	3.0031	2.4017	2.50747	2.32886	1.86643	2.03507	1.61813	2.37077	2.35113	2.06335	2.40639	3.66497	2.3814	2.78196	1.71589	0.588718	1.0078
Y_RNA_2	1	8328067..8328179	ENSG00000252254	0	0	0	0	0	0	0	0	0	0	0	0	0	0	0	0	0	0	0	0	0	0	0	0
RERE	1	complement(8352397..8848921)	ENSG00000142599	7.79035	8.31985	9.21438	13.1431	12.3253	13.7678	8.59864	10.4885	9.95603	10.8308	9.66668	11.2249	9.25639	8.39338	8.73582	10.0833	10.1691	9.18729	7.86323	7.2613	7.35397	7.2468	6.75198	8.54117
RERE-AS1	1	8424645..8435013	ENSG00000232912	0	0.277629	0	0	0	0	0.27179	0.288185	0.588985	0	0.302358	0.588493	0.561459	0	0	0	0.284631	0	0.521876	0.525605	0.266963	0.291322	0.649689	0.278044
ENSG00000221083	1	complement(8511795..8511919)	ENSG00000221083	0	0	0	0	0	0	0	0	0	0	0	0	0	0	0	0	0	0	0	0	0	0	0	0
ENSG00000270282	1	8512653..8513021	ENSG00000270282	0	0	0	0	0	0	0	0	0	0	0	0	0	0	0	0	0	0	0	0	0	0	0	0
RPL7P11	1	8750430..8751087	ENSG00000234619	0	0	0	0	0	0	0	0	0	0	0	0	0	0	0	0	0	0	0	0	0	0	0	0
RPL7P7	1	complement(8786211..8786913)	ENSG00000224315	0	0	0	0	0	0	0	0	0	0	0	0	0	0	0	0	0	0	0	0	0	0	0	0
Y_RNA_3	1	complement(8796571..8796673)	ENSG00000222511	0	0	0	0	0	0	0	0	0	0	0	0	0	0	0	0	0	0	0	0	0	0	0	0
ENSG00000226545	1	8798475..8799506	ENSG00000226545	0.759053	0.788064	0	0.906549	0	0	0	0.818027	0	0.872746	0.85826	0.835235	0	0	0	0	0	0	0	0	0	0	0	0
ENSG00000228423	1	complement(8805860..8807051)	ENSG00000228423	12.4932	12.0442	7.94321	14.9208	23.415	7.59922	9.06994	11.5404	11.793	15.3905	22.1981	20.6206	10.3051	9.16789	12.8665	27.8998	11.3981	15.7548	12.1909	12.278	8.01797	17.4991	20.5968	14.8458
RPL23AP19	1	8831007..8831375	ENSG00000229716	0	0	0	0	0	0	0	0	0	0	0	0	0	0	0	0	0	0	0	0	0	0	0	0
ENO1	1	complement(8861000..8879190)	ENSG00000074800	1406.6	1408.7	1451.43	1500.62	1508.58	1513.99	1463.23	1460.69	1488.41	1860.81	1879.02	1834.06	1466.91	1466.99	1446.52	1783.52	1760.36	1878.02	1530.91	1541.85	1481.31	2221.77	2411.69	2269.58
MIR6728	1	complement(8866502..8866590)	ENSG00000274258	0	0	0	0	0	0	0	0	0	0	0	0	0	0	0	0	0	0	0	0	0	0	0	0
ENO1-AS1	1	8878835..8879894	ENSG00000230679	2.07241	5.73766	3.84314	4.1252	9.45711	5.88273	1.40425	2.97791	3.04309	5.55993	1.56218	2.28041	2.90087	3.54854	2.84579	2.97901	3.67648	1.52452	2.02227	5.43125	3.44827	2.25775	0.839181	6.46451
RNU6-304P	1	complement(8883427..8883533)	ENSG00000201725	0	0	0	0	0	0	0	0	0	0	0	0	0	0	0	0	0	0	0	0	0	0	0	0
HMGN2P17	1	8893409..8894151	ENSG00000238249	0	0	0	0	0	0	0	0	0	0	0	0	0	0	0	0	0	0	0	0	0	0	0	0
ENSG00000232208	1	complement(8907393..8907744)	ENSG00000232208	0	0	0	0	0	0	0	0	0	0	0	0	0	0	0	0	0	0	0	0	0	0	0	0
ENSG00000232663	1	8909742..8909904	ENSG00000232663	0	0	0	0	0	0	0	0	0	0	0	0	0	0	0	0	0	0	0	0	0	0	0	0
CA6	1	8945867..8975092	ENSG00000131686	0	0	0	0.141329	0	0	0	0	0	0	0	0	0	0	0	0	0	0	0	0	0.118138	0	0	0
RN7SL451P	1	complement(8979576..8979874)	ENSG00000265141	0	0	0	0	0	0	0	0	0	0	0	0	0	0	0	0	0	0	0	0	0	0	0	0
SLC2A7	1	complement(9002973..9026423)	ENSG00000197241	0	0	0	0.193528	0	0	0	0	0	0	0.183219	0	0	0	0.166883	0	0	0	0	0	0.161771	0	0	0
SLC2A5	1	complement(9035106..9088478)	ENSG00000142583	0	0.0493134	0	0	0.0541873	0.0577831	0	0	0	0	0.0537059	0.0522651	0	0	0	0.102415	0.0505571	0	0.0463487	0	0.142257	0.0517457	0	0.0493871
ENSG00000252404	1	9082696..9082879	ENSG00000252404	0	0	0	0	0	0	0	0	0	0	0	0	0	0	0	0	0	0	0	0	0	0	0	0
GPR157	1	complement(9100305..9129102)	ENSG00000180758	7.66137	6.90596	6.80635	5.88727	5.9624	6.64707	6.88146	7.04053	7.39085	5.59946	4.63354	5.42414	7.04544	6.2846	7.33983	5.31437	6.76405	4.98055	8.05552	5.66165	7.94507	5.95255	5.12242	5.80474
MIR34AHG	1	complement(9148011..9198906)	ENSG00000228526	6.04143	6.04146	5.97972	10.0042	9.1333	10.8666	5.46235	6.63065	8.49014	8.18219	7.79493	7.54502	4.43578	4.53131	5.42037	9.94967	9.70497	11.1242	5.56975	4.22537	4.8473	9.85237	11.8415	10.4053
MIR34A	1	complement(9151668..9151777)	ENSG00000284357	0	0	0	0	0	0	0	0	0	0	0	0	0	0	0	0	0	0	0	0	0	0	0	0
LNCTAM34A	1	9182004..9196284	ENSG00000234546	5.87426	6.40371	3.59481	4.911	8.712	8.39685	4.17936	5.38106	5.01365	6.92297	5.97781	5.81744	4.47099	3.77187	4.6886	9.02453	6.09627	9.23665	6.01872	2.74221	4.10514	9.43938	10.3472	10.2307
H6PD	1	9234774..9271337	ENSG00000049239	6.04873	6.5255	6.27896	7.82947	8.21131	8.42734	5.59832	6.88286	6.43808	6.72161	7.22137	6.39552	6.95313	6.42254	6.26429	7.21329	6.07861	5.70492	7.05646	5.97776	6.24107	6.07426	5.04913	6.07848
SPSB1	1	9292894..9369532	ENSG00000171621	1.39425	1.64054	0.93079	1.77618	1.16644	1.24385	1.32262	2.30395	1.33073	1.38934	0.945884	1.63646	1.75644	1.62339	1.24446	1.30271	1.18723	1.02564	1.45121	0.913489	1.20634	1.62019	1.12914	0.869819
ENSG00000284652	1	complement(9421098..9422862)	ENSG00000284652	0	0	0	0	0	0	0	0	0	0	0	0	0	0	0	0	0	0	0	0	0	0	0	0
LINC02606	1	complement(9425094..9440564)	ENSG00000284693	0.600471	0.374053	0.668117	1.4343	1.50708	1.60709	0.854435	0.776549	0.661289	0.690411	1.76527	1.18933	0.75646	1.2338	0.494732	1.68315	1.27829	1.59019	1.17188	0.944206	0.359683	1.30834	0.875333	1.2487
RNA5SP40	1	complement(9437669..9437778)	ENSG00000252956	0	0	0	0	0	0	0	0	0	0	0	0	0	0	0	0	0	0	0	0	0	0	0	0
ENSG00000235263	1	complement(9501092..9503471)	ENSG00000235263	0	0	0	0	0	0	0	0	0	0	0	0	0	0	0	0	0	0	0	0	0	0	0	0
SLC25A33	1	9539465..9585173	ENSG00000171612	7.41672	7.10787	6.89199	7.39782	5.95076	8.72527	7.78678	9.74966	7.09083	5.62261	6.63514	6.45713	6.50275	12.8948	8.64562	7.02939	5.11834	8.63354	6.60102	7.68948	6.91618	4.43955	4.75239	4.8304
ENSG00000231181	1	9576427..9576985	ENSG00000231181	0	0	0	0	0	0	0	0	0	0	0	0	0	0	0	0	0	0	0	0	0	0	0	0
TMEM201	1	9588911..9614877	ENSG00000188807	12.0028	12.04	11.6982	12.8262	13.4358	15.5351	10.1816	12.5464	10.1872	10.5321	9.694	11.42	11.4639	15.1128	11.9898	12.4051	13.3042	14.7879	10.1273	10.1996	9.7755	9.83175	9.26381	8.63293
PIK3CD	1	9651731..9729114	ENSG00000171608	1.79123	1.91135	1.71621	1.42619	1.53262	1.63432	1.51715	1.82315	2.19183	1.37301	0.675112	1.25925	1.98493	2.24918	1.63978	0.858272	1.16514	0.76864	2.42762	2.39607	1.93726	0.487853	0.54399	0.413881
PIK3CD-AS1	1	complement(9652610..9654586)	ENSG00000179840	0	0	0	0	0	0	0	0	0	0	0	0	0	0	0	0	0	0	0	0	0	0	0	0
ENSG00000233268	1	complement(9660828..9662626)	ENSG00000233268	0	0	0	0	0	0	0	0	0	0	0	0	0	0	0	0	0	0	0	0	0	0	0	0
PIK3CD-AS2	1	complement(9672405..9687573)	ENSG00000231789	7.08605	7.35688	6.09243	8.0783	11.7585	10.9715	8.18428	7.6366	8.8679	7.0364	8.74056	9.56933	9.80601	7.27994	9.28811	8.68117	7.54242	7.81899	10.6862	8.54673	8.03892	5.26346	4.30402	3.68393
CLSTN1	1	complement(9728926..9823984)	ENSG00000171603	20.135	18.9077	20.1964	32.7333	33.1188	32.6112	19.2431	22.9948	23.1672	29.6469	26.0966	29.6292	17.6045	23.1559	21.789	24.5585	27.9572	24.7378	20.9967	17.1301	18.4213	21.7392	20.663	19.4359
MZT1P1	1	9780822..9781240	ENSG00000271264	0	0	0	0	0	1.5578	0	0	1.41021	0	1.44788	0	0	0	1.31878	0	0	0	0	0	0	0	0	0
ENSG00000280113	1	complement(9826289..9828271)	ENSG00000280113	0	0	0	0	0	0	0	0	0	0	0	0	0	0	0	0	0	0	0	0	0	0	0	0
CTNNBIP1	1	complement(9848276..9910336)	ENSG00000178585	11.4153	14.1044	11.7566	10.4787	11.4086	17.4451	8.62989	13.929	11.8443	7.37613	8.85378	8.51244	11.2907	14.1508	12.1451	8.34016	7.53133	7.9116	9.29795	10.3843	10.7371	5.03615	4.12579	3.82566
ENSG00000223989	1	9848318..9850154	ENSG00000223989	0	0	0	0	0	0	0	0	0	0	0	0	0	0	0	0	0	0	0	0	0	0	0	0
ENSG00000285701	1	9900614..9908034	ENSG00000285701	0.82679	0	0.919932	0.987449	1.88646	0.50291	0	0.445514	0.455265	0	1.40228	0.454885	0.433989	0.424707	0	0.445679	1.32006	0.912309	0.806784	0.406275	0	0	0	0
LZIC	1	complement(9922113..9943407)	ENSG00000162441	36.8729	36.8444	32.8729	53.5485	52.4671	49.8415	37.9464	36.8772	37.4937	58.5846	54.0889	54.6697	39.8608	39.779	38.5097	51.7592	50.9176	51.0656	38.0078	38.2794	37.9061	47.2113	51.0316	44.3994
ENSG00000228150	1	9942923..9949974	ENSG00000228150	1.43185	2.22986	3.18631	4.2752	0.81675	2.61285	2.18297	3.85774	2.36531	3.29263	2.42849	3.93889	1.50318	0.735515	1.47464	0.771835	3.04813	3.15991	1.3972	1.40719	1.42947	5.45964	0.869697	1.4888
NMNAT1	1	9943428..9985501	ENSG00000173614	6.62813	7.37806	7.0707	9.79309	9.66635	9.9753	6.9451	8.10042	8.65399	8.17087	7.64894	7.6693	6.24096	7.58171	7.17807	8.25076	7.41867	6.63512	6.3344	7.31982	6.68531	7.29531	7.22169	5.9681
RN7SKP269	1	9947318..9947636	ENSG00000202415	0	0	0	0	0	0	0	0	0	0	0	0	0	0	0	0	0	0	0	0	0	0	0	0
TMEM274P	1	complement(9950572..9960787)	ENSG00000283611	0	0	0	0	0	0	0	0	0	0	0	0	0	0	0	0	0	0	0	0	0	0	0	0
MIR5697	1	9967381..9967458	ENSG00000265521	0	0	0	0	0	0	0	0	0	0	0	0	0	0	0	0	0	0	0	0	0	0	0	0
ENSG00000241326	1	9983141..9984568	ENSG00000241326	2.16748	0	2.41166	0	0	0	2.203	0	0	0	0	0.795006	0.758485	2.96905	0.744084	0	0	0	0	0	0	0	0.877676	0
RBP7	1	9997206..10016021	ENSG00000162444	26.6769	31.1112	23.5831	27.4962	27.9325	34.2318	27.1141	22.8421	24.5495	29.4122	23.9656	21.7142	24.1694	21.3999	31.2377	16.153	21.3935	17.7424	29.5974	25.4992	18.2415	6.768	7.10286	3.79971
UBE4B	1	10032832..10181239	ENSG00000130939	28.9191	27.5106	28.724	36.5343	35.2484	35.4716	31.0221	27.4908	29.3694	36.8973	36.1306	35.6116	28.3907	32.0929	28.7297	35.4792	35.8272	33.9048	30.6486	28.9238	29.3817	38.5643	37.8648	36.6292
ENSG00000224340	1	complement(10054445..10054781)	ENSG00000224340	0	0	0	0	0	0	0	0	0	0	0	0	0	0	0	0	0	0	0	0	0	0	0	0
PGAM1P11	1	10058671..10059648	ENSG00000233623	0	0	0.515432	0	0	0.563556	0	0	1.5305	1.06526	1.04758	0.509739	0	0	0.954178	1.99769	0.986161	1.02232	0.452037	0.455267	0	0	0	0.48167
RNU6-828P	1	10163268..10163374	ENSG00000201746	0	0	0	0	0	0	0	0	0	0	0	0	0	0	0	0	0	0	0	0	0	0	0	0
KIF1B	1	10210570..10381603	ENSG00000054523	17.8776	18.0691	18.1933	23.6145	24.3783	25.2704	16.4409	17.8674	18.2006	16.6016	14.2431	15.695	17.3684	18.3127	18.6106	21.1652	20.2241	22.7274	16.2466	16.7593	15.0104	15.5773	11.9563	14.3929
ENSG00000264881	1	10227718..10227803	ENSG00000264881	0	0	0	0	0	0	0	0	0	0	0	0	0	0	0	0	0	0	0	0	0	0	0	0
RNU6-37P	1	10298966..10299072	ENSG00000199562	0	0	0	0	0	0	0	0	0	0	0	0	0	0	0	0	0	0	0	0	0	0	0	0
RN7SL731P	1	10306465..10306757	ENSG00000264501	0	0	0	0	0	0	0	0	0	0	0	0	0	0	0	0	0	0	0	0	0	0	0	0
ENSG00000284735	1	complement(10381906..10387150)	ENSG00000284735	1.5876	1.09885	0.883227	2.68614	1.20746	1.28759	1.21021	0.855476	0.437101	1.67328	2.09428	1.74694	0.833345	0.951443	1.49879	1.71159	1.68985	1.60583	1.42009	0.78013	0.924561	1.72958	1.9286	1.78831
ENSG00000284642	1	10395416..10397432	ENSG00000284642	0.639825	0.442853	0.711904	1.78302	2.1898	0.518914	0.21677	0.45969	0.469752	0.735659	1.68805	0.23468	1.1195	1.31466	1.31789	1.37958	1.13505	0.94134	0.832457	0.838406	1.49044	1.85878	1.03633	0.887028
PGD	1	10398592..10420511	ENSG00000142657	232.404	244.525	226.827	267.631	270.309	266.976	246.683	222.043	228.673	270.039	274.961	267.897	232.273	219.441	208.786	263.596	248.579	256.86	239.692	225.522	225.318	264.925	300.921	261.203
ENSG00000271989	1	complement(10429881..10430677)	ENSG00000271989	0	0	0	0	0	0	0	0	0	0	0	0	0	0	0	0	0	0	0	0	0	0	0	0
CENPS-CORT	1	10430102..10452153	ENSG00000251503	4.07095	4.51802	6.09147	5.02965	6.56603	4.78168	3.28159	6.35393	4.79246	4.6807	5.71408	3.39826	4.12637	4.47078	5.49375	2.57278	6.12615	6.50569	5.89017	4.82859	3.22331	3.36448	6.65062	5.40054
CENPS	1	10430433..10442808	ENSG00000175279	70.1017	71.4713	79.4025	68.012	78.1239	74.9774	75.6463	71.2756	75.4157	81.6377	68.2606	74.3612	68.4858	80.9067	75.3517	80.8219	76.9183	76.5573	70.5156	78.1038	81.3193	72.2479	75.0885	69.3295
CORT	1	10450031..10451998	ENSG00000241563	0	2.50473	1.15042	8.23234	1.17955	3.77348	2.10177	2.22854	3.41598	2.77388	1.16907	4.55084	3.25634	0.354077	1.77473	3.34405	0	0.76059	4.03569	1.35484	2.40851	2.62827	0	0
DFFA	1	complement(10456522..10472529)	ENSG00000160049	65.9018	64.422	69.7285	83.9889	80.2277	76.8171	65.097	71.9444	70.8486	87.6909	93.9772	84.8636	70.4826	71.955	70.0259	90.2715	89.0239	93.1803	73.726	70.3276	71.1087	115.67	118.988	120.632
ENSG00000203469	1	10458555..10459338	ENSG00000203469	0	0	3.75261	0	0	0	0	0	0	0	0	2.96893	0	0	3.47345	0	5.02583	7.44304	0	0	0	0	0	7.71496
PEX14	1	10472288..10630758	ENSG00000142655	51.57	58.8952	55.9452	62.3608	60.7938	57.6395	54.4899	56.8504	58.3314	60.1591	54.7872	58.6374	53.8007	40.7293	53.8857	59.188	59.4656	57.497	51.9996	40.1231	52.1278	52.5534	51.0309	51.722
ENSG00000287727	1	complement(10612222..10616452)	ENSG00000287727	0.219059	0	0.609343	0.654065	0.499819	0.532987	0.222649	0.354118	0.482493	0.377806	0.123845	0.120522	0.114986	0.562633	0	0.35425	0.466335	0.362576	0.748155	0.538215	0.109347	0.238649	0.532221	0.341657
RN7SL614P	1	10616836..10617115	ENSG00000243267	0	0	0	0	0	0	0	0	0	0	0	0	0	0	0	0	0	0	0	0	0	0	0	0
CASZ1	1	complement(10636604..10796650)	ENSG00000130940	1.27826	1.12516	1.08215	0.862885	1.36317	0.980356	1.21447	1.0182	1.1323	1.08631	1.03686	0.886737	0.991864	0.570971	0.973033	1.13842	0.798603	0.858549	1.13886	0.737359	0.86	1.02929	0.607622	0.953481
ENSG00000272078	1	10639241..10654333	ENSG00000272078	0.198793	0.0825563	0.132713	0.0949686	0.136073	0.193471	0.12123	0	0.0875709	0	0.0899098	0.0437489	0.125217	0	0.163787	0	0	0.175484	0.11639	0.156295	0.119077	0	0	0.0826796
HSPE1P24	1	10895761..10895998	ENSG00000225158	0	0	0	0	0	0	0	0	0	0	0	0	0	0	0	0	0	0	0	0	0	0	0	0
C1orf127	1	complement(10946471..10982037)	ENSG00000175262	0.0881632	0	0.19619	0	0	0	0	0.095013	0.194185	0.101369	0	0	0	0.0905756	0	0	0	0	0.0860299	0	0.0880164	0	0.214199	0
CFL1P6	1	complement(10990978..10991797)	ENSG00000215785	0	0	0	0	0	0	0	0	0	0	0	0	0	0	0	0	0	0	0	0	0	0	0	0
TARDBP	1	11012344..11030528	ENSG00000120948	252.934	237.852	247.186	270.561	260.11	278.577	260.313	252.124	253.391	295.977	306.812	298.696	264.439	271.591	258.505	309.634	297.04	308.566	256.587	276.619	267.042	328.005	349.526	333.501
MASP2	1	complement(11026523..11047239)	ENSG00000009724	0.665977	0.921908	0.411668	1.14889	1.01302	0.630144	0.30084	0.558226	0.651937	0.680648	0.920356	0.895665	0.543786	0.608178	0.381044	1.03709	1.26021	1.14312	1.0109	0.50906	1.18199	0.725534	0.629238	1.00023
SRM	1	complement(11054584..11060020)	ENSG00000116649	53.7208	51.1118	70.5059	69.1256	65.0813	67.3767	45.6418	71.1585	66.3053	52.2058	45.8856	58.9295	58.143	55.7034	47.9608	57.1989	61.7835	64.9666	47.3899	43.4787	42.8387	53.6328	47.8838	47.7295
EXOSC10	1	complement(11066618..11099869)	ENSG00000171824	86.4941	81.8299	85.8245	133.193	130.167	128.699	90.2095	85.8478	87.669	133.365	139.594	137.584	85.1726	95.4512	94.6024	140.128	136.614	141.74	92.8671	102.419	94.959	131.405	156.426	133.124
ENSG00000226849	1	11068471..11073097	ENSG00000226849	1.40943	0	0	0.701376	5.22574	3.00059	1.31315	0	0	1.2154	3.85129	2.84329	1.35634	1.80999	1.33058	2.65912	0.875117	3.24002	0	1.38515	0.703541	0.89569	2.71091	0.610618
EXOSC10-AS1	1	11099430..11102100	ENSG00000230337	14.1168	9.63134	8.97552	13.9697	12.8839	13.2482	15.578	9.99753	11.9931	8.81127	14.1377	13.7584	13.9732	9.94499	10.3848	13.4799	18.0312	12.0165	9.44589	10.3062	12.4827	5.27289	10.7793	2.93566
MTOR	1	complement(11106535..11262551)	ENSG00000198793	54.1285	49.1525	61.8688	68.6676	70.9403	65.6288	53.1465	59.2271	58.8693	67.5067	61.5544	65.7166	55.6014	54.226	59.987	67.6534	64.6717	62.8994	54.7394	54.4179	56.5205	60.6337	62.6084	54.2346
MTOR-AS1	1	11143898..11149537	ENSG00000225602	0	0	0.459363	0.493077	0	0.502251	0	0.44493	0.454669	0.949383	0.466812	1.36287	0	0	1.27557	0.445095	0	0	1.20859	0	0	0	0	0.858546
RNU6-537P	1	11152350..11152452	ENSG00000253086	0	0	0	0	0	0	0	0	0	0	0	0	0	0	0	0	0	0	0	0	0	0	0	0
ANGPTL7	1	11189355..11195981	ENSG00000171819	0.14164	0.294107	0.630385	0.169163	0.484762	0.34462	0.431883	0.457934	0.623943	0.814275	0.80076	0.779277	0.297391	0.145516	0.291745	0.305402	0.904572	0.468871	0.55285	0	0.282808	0.617226	0.172062	0.883638
RNU6-291P	1	11226254..11226360	ENSG00000207451	0	0	0	0	0	0	0	0	0	0	0	0	0	0	0	0	0	0	0	0	0	0	0	0
RPL39P6	1	11232963..11233112	ENSG00000238173	0	0	0	0	0	0	0	0	0	0	0	0	0	0	0	0	0	0	0	0	0	0	0	0
UBIAD1	1	11273198..11296049	ENSG00000120942	48.7054	46.776	48.2704	52.6262	54.2938	51.949	44.6601	50.422	47.5045	59.5585	58.22	55.5004	47.6233	48.0671	49.7785	51.3748	50.92	49.5094	48.3724	51.1509	44.9173	49.8922	58.2646	48.9051
UBE2V2P3	1	complement(11278616..11279351)	ENSG00000238199	0	0	0	0	1.64471	0.876929	0.732652	0	0	0.828809	0.815052	0	0	0.740564	0	0.777133	1.53453	1.5908	1.4068	1.41685	0	0.785303	0	0
ENSG00000284646	1	complement(11311734..11319093)	ENSG00000284646	0	0	0	0	0	0	0	0	0	0	0	0	0	0	0	0	0	0	0	0	0	0	0	0
MTCYBP45	1	complement(11425257..11425821)	ENSG00000224338	0	0	0	0	0	0	0	0	0	0	0	0	0	0	0	0	0	0	0	0	0	0	0	0
DISP3	1	11479155..11537551	ENSG00000204624	0.720604	0.587829	0.400892	0.799156	0.704647	0.375704	0.470837	0.499237	0.68022	0.828538	0.640189	0.623014	0.432287	0.528802	1.00719	0.499423	0.383507	0.39757	0.502263	0.758778	0.565247	0.392523	0.187582	0.160557
ENSG00000285833	1	complement(11500803..11502016)	ENSG00000285833	0.299721	0.622353	1.00046	0	0	1.45849	0	0	0	0	0	0	0	0	0	0	0	0	0	0	0.897667	0	0.364098	0.311642
LINC01647	1	11609468..11613358	ENSG00000235643	0.466332	0	0.778299	0.278474	0	0.56731	0.71096	0.753845	0.513564	0	0	0.513135	1.22391	0	0.720401	0	0	0.77185	0	0.22915	0	0	0.283247	0
ENSG00000284708	1	11623558..11643416	ENSG00000284708	0.451299	0.156183	0	0	0.171619	0	0.152898	0	0	0.172965	0.340189	0.165531	0	0	0.309857	0.162181	0	0	0.146793	0	0	0	0.365489	0
FBXO2	1	complement(11637018..11655785)	ENSG00000116661	0.199182	0.206795	0.110811	0.237887	0.454467	0.605782	0.202446	0.536645	0.548391	0.114508	0.112608	0	0.627314	0.409265	0.512837	0.107369	0.636032	0	0.874633	0.195752	0.497127	0.108497	0	0.103552
FBXO44	1	11654375..11663327	ENSG00000132879	13.3969	16.4126	14.8068	20.2669	20.3782	23.2517	15.432	15.7854	16.2292	20.23	18.4805	19.9502	13.8768	14.9564	14.2572	21.087	20.0587	24.2436	15.9488	16.5016	18.3679	21.3087	21.4823	24.5164
FBXO6	1	11664200..11674354	ENSG00000116663	13.7986	15.6455	12.5249	16.6967	17.8132	18.7744	11.0721	10.566	10.9972	15.0304	17.0391	18.9793	12.7705	9.51294	9.3493	16.8336	16.04	13.4228	8.68119	9.45696	11.6005	8.90085	9.92507	11.7044
MAD2L2	1	complement(11674480..11691650)	ENSG00000116670	66.2424	60.9031	73.3886	73.0026	72.7605	79.4335	60.4892	65.9762	71.9081	69.0819	63.8634	75.7063	74.4173	62.3108	68.222	70.4961	66.2722	77.277	66.859	67.8956	70.5788	64.5264	53.5319	65.1326
DRAXIN	1	11691710..11725857	ENSG00000162490	0.427708	0.39965	0.523481	0.357573	0.243972	0.624387	0.608604	0.460939	0.659439	0.245886	0.0967218	0.235317	0.449015	0.175765	0.264294	0.322777	0.227627	0.566338	0.292151	0.210171	0.426996	0.32617	0	0.400247
AGTRAP	1	11736084..11754802	ENSG00000177674	69.0816	64.7378	65.2048	56.5486	54.7541	57.4433	57.591	68.1751	65.2508	51.9114	58.0709	61.0682	68.8561	61.2698	67.4155	54.6719	62.3772	63.0943	72.207	67.8918	69.0958	70.3267	74.0189	76.268
C1orf167	1	11761787..11789585	ENSG00000215910	0.141153	0.146548	0	0.505745	0	0	0.0956442	0	0.103633	0	0	0	0.049395	0	0.0969143	0.405804	0.100163	0	0	0.277444	0.140918	0.0512588	0	0
C1orf167-AS1	1	complement(11777077..11779619)	ENSG00000177553	0	0	0	0.201402	0.384764	0	0	0	0.185713	0	0	0	0	0	0	0.181803	0	0	0	0	0.168353	0.183714	0	0
MTHFR	1	complement(11785723..11806455)	ENSG00000177000	7.11385	7.04487	7.18463	10.3588	10.3944	10.6847	7.48071	7.43067	7.32213	10.6647	9.5286	9.06222	7.69803	6.88687	5.74844	9.35078	8.79519	8.06102	6.48784	5.94263	6.80154	7.83946	8.64182	7.08384
CLCN6	1	11806096..11848079	ENSG00000011021	11.8711	10.5241	12.9082	17.9984	17.5442	18.2864	11.5172	11.9626	10.9511	17.0171	16.6039	17.0915	11.6127	12.0375	10.0029	16.5378	15.2612	13.7794	10.1546	11.6287	11.1587	12.6807	16.3873	12.223
ENSG00000276470	1	11843812..11843984	ENSG00000276470	0	0	0	0	0	0	0	0	0	0	0	0	0	0	0	0	0	0	0	0	0	0	0	0
ENSG00000278852	1	11845549..11845697	ENSG00000278852	0	0	0	0	0	0	0	0	0	0	0	0	0	0	0	0	0	0	0	0	0	0	0	0
NPPA	1	complement(11845709..11848345)	ENSG00000175206	0.562512	0.584012	1.56471	1.67954	1.60433	0.684317	1.14346	0.606217	0.929229	1.29353	0.636032	1.54742	1.47634	0.577905	0	1.5161	0.898111	1.24139	0.823352	0.276412	0	0	1.36667	0.584884
ENSG00000275915	1	11847442..11847549	ENSG00000275915	0	0	0	0	0	0	0	0	0	0	0	0	0	0	0	0	0	0	0	0	0	0	0	0
NPPB	1	complement(11857464..11858945)	ENSG00000120937	0	0.46193	0	0	0	0.541268	0	0.479493	0	0	1.00615	0.979159	0.467089	0.4571	0	0	0	0	0	0	0	0	0	0
SBF1P2	1	11877770..11880406	ENSG00000224904	0	0	0	0	0	0	0	0	0	0	0	0	0	0	0	0	0	0	0	0	0	0	0	0
ENSG00000285646	1	11907940..11914298	ENSG00000285646	1.48169	0.922992	1.64861	3.53921	1.85939	2.16304	1.35537	0.958085	1.95811	1.70362	2.17795	1.14128	2.02215	3.19669	2.28895	1.5974	1.4194	1.63495	1.01209	1.16494	0.739611	1.45277	0.179994	1.07843
RNU5E-1	1	11908152..11908271	ENSG00000199347	0	0	0	0	0	0	0	0	0	0	0	0	0	0	0	0	0	0	0	0	0	0	0	0
RNU5E-4P	1	complement(11909808..11909927)	ENSG00000201801	0	0	0	0	0	0	0	0	0	0	0	0	0	0	0	0	0	0	0	0	0	0	0	0
KIAA2013	1	complement(11919591..11926428)	ENSG00000116685	28.0348	32.4953	27.1336	29.5837	31.3258	33.4045	29.9579	32.7996	30.0284	29.5845	27.248	28.6299	26.1052	24.166	24.2252	24.5312	25.3438	22.6712	26.1385	21.7962	22.5247	20.0823	19.2441	19.0671
PLOD1	1	11934205..11975538	ENSG00000083444	66.1396	65.102	65.8823	71.7077	70.3879	66.4868	64.6356	66.4286	65.2743	76.5909	75.3196	70.9533	65.7669	66.8544	71.2872	68.4322	69.643	65.6631	74.3039	72.449	71.1724	67.4098	62.1474	66.9231
ENSG00000287384	1	complement(11979533..11980127)	ENSG00000287384	0	0	0	0	0	0	0	0	0	0	0	0	0	0	0	0	0	0	0	0	0	0	0	0
MFN2	1	11980181..12015211	ENSG00000116688	62.7613	59.5996	62.3999	67.7516	74.2689	70.9219	63.5395	62.2637	64.9147	77.7536	78.9689	78.7132	64.5629	67.9572	67.4582	74.6977	80.4327	72.9891	68.0007	66.8229	65.1152	71.2242	81.2148	69.7701
ENSG00000270914	1	complement(12017216..12017308)	ENSG00000270914	0	0	0	0	0	0	0	0	0	0	0	0	0	0	0	0	0	0	0	0	0	0	0	0
MIIP	1	12019466..12032045	ENSG00000116691	63.2024	64.8065	65.8496	69.749	69.9377	84.3595	66.508	71.0011	63.2091	84.3526	74.4931	76.5494	70.5711	67.9146	66.7011	83.9087	83.9128	84.6488	65.2689	71.8808	66.4416	87.7104	107.434	84.1769
Y_RNA_4	1	complement(12024012..12024124)	ENSG00000202461	0	0	0	0	0	0	0	0	0	0	0	0	0	0	0	0	0	0	0	0	0	0	0	0
MIR6729	1	12029158..12029222	ENSG00000276869	0	0	0	0	0	0	0	0	0	0	0	0	0	0	0	0	0	0	0	0	0	0	0	0
RN7SL649P	1	complement(12036740..12037014)	ENSG00000243539	0	0	0	0	0	0	0	0	0	0	0	0	0	0	0	0	0	0	0	0	0	0	0	0
TNFRSF8	1	12063303..12144207	ENSG00000120949	0.908992	0.514764	0.827504	0.690852	0.28282	0.100529	0.419949	0.356224	0.0910053	0.285039	0.093436	0.0909293	0.520513	0.339587	0.425525	0.089089	0.351831	0.182366	0.483817	0.406062	0.329992	0.0900256	0.602308	0.257766
RNU6-777P	1	complement(12077881..12077984)	ENSG00000201135	0	0	0	0	0	0	0	0	0	0	0	0	0	0	0	0	0	0	0	0	0	0	0	0
RPL23AP89	1	complement(12080293..12080547)	ENSG00000227875	0	0	0	0	0	0	0	0	0	0	0	0	0	0	0	0	0	0	0	0	0	0	0	0
ENSG00000285604	1	complement(12088441..12092264)	ENSG00000285604	0	0	0	0	0	0	0	0	0	0	0	0	0	0	0	0	0	0	0	0	0	0	0	0
MIR7846	1	12166943..12167038	ENSG00000283789	0	0	0	0	0	0	0	0	0	0	0	0	0	0	0	0	0	0	0	0	0	0	0	0
TNFRSF1B	1	12166991..12209228	ENSG00000028137	0.0833793	0.346264	0.185545	0.0995813	0.190244	0.101434	0.169491	0.35943	0.0918243	0.0958681	0	0.183495	0.0875329	0.0856608	0	0	0.0887493	0.0920037	0.0813618	0.163886	0	0	0	0
MIR4632	1	12191713..12191773	ENSG00000263676	0	0	0	0	0	0	0	0	0	0	0	0	0	0	0	0	0	0	0	0	0	0	0	0
RPL10P17	1	complement(12220794..12221109)	ENSG00000225196	0	0	0	0	0	0	0	0	0	0	0	0	0	0	0	0	0	0	0	0	0	0	0	0
SNORA70_1	1	complement(12221148..12221271)	ENSG00000252969	0	0	0	0	0	0	0	0	0	0	0	0	0	0	0	0	0	0	0	0	0	0	0	0
VPS13D	1	12230030..12512047	ENSG00000048707	4.47453	5.13373	5.09675	5.76066	5.19121	5.90474	4.94868	5.29622	4.7941	5.82489	5.16225	4.82347	4.10826	4.73722	4.45204	5.24913	4.97259	5.03778	4.15905	4.41237	4.45194	4.67639	4.717	4.85751
SNORA59A	1	12507246..12507397	ENSG00000239149	0	0	0	0	0	0	0	0	0	0	0	0	0	0	0	0	0	0	0	0	0	0	0	0
LINC02766	1	12525738..12530462	ENSG00000229484	0.160472	0	0	0	0	0	0	0	0	0	0	0.706312	0	0	0	0	0	0	0.156589	0	0	0	0.19494	0
DHRS3	1	complement(12567910..12618210)	ENSG00000162496	66.2276	61.0363	70.2982	82.3077	78.8263	78.1699	63.3051	67.3168	66.5203	66.7707	69.1076	66.0703	66.5162	71.7227	75.0367	77.6797	73.1639	69.8146	78.4422	69.4907	80.4324	60.3367	55.8486	61.6866
RNU6ATAC18P	1	complement(12569972..12570072)	ENSG00000221340	0	0	0	0	0	0	0	0	0	0	0	0	0	0	0	0	0	0	0	0	0	0	0	0
MIR6730	1	complement(12578957..12579023)	ENSG00000276830	0	0	0	0	0	0	0	0	0	0	0	0	0	0	0	0	0	0	0	0	0	0	0	0
ENSG00000288927	1	12618389..12618987	ENSG00000288927	1.28312	1.99825	0	0.766228	2.92766	0	0.652075	1.38282	2.11963	2.21297	0.725413	1.4119	2.69409	0.659117	1.9822	0	0.682881	0	1.87812	0.630512	1.92148	0.698936	0.779362	1.33416
ENSG00000272482	1	complement(12618900..12619244)	ENSG00000272482	0	0	0	0	0	0	0	0	0	0	0	0	0	0	0	0	0	0	0	0	0	0	0	0
AADACL4	1	12644085..12667076	ENSG00000204518	0	0	0	0	0	0	0	0	0	0	0	0	0	0	0	0	0	0	0	0	0	0	0	0
ENSG00000226166	1	12692909..12693020	ENSG00000226166	0	0	0	0	0	0	0	0	0	0	0	0	0	0	0	0	0	0	0	0	0	0	0	0
AADACL3	1	12716110..12728760	ENSG00000188984	0	0	0	0	0	0	0	0	0	0	0	0	0	0	0	0	0	0	0	0	0	0	0	0
C1orf158	1	12746200..12763699	ENSG00000157330	0	0.0791306	0	0	0	0	0	0	0	0	0	0	0	0.0783031	0	0	0	0	0	0	0	0	0	0
PRAMEF12	1	12773738..12777906	ENSG00000116726	0	0	0	0	0	0	0	0	0	0	0	0	0	0	0	0	0	0	0	0	0	0	0	0
PRAMEF1	1	12791397..12796628	ENSG00000116721	0	0	0	0	0	0	0	0.139189	0	0	0	0	0	0	0	0	0	0.142513	0	0	0	0	0	0
LINC01784	1	complement(12822686..12823159)	ENSG00000228338	0	0	0	0	0	0	0	0	0	0.958174	0	0	0	0	0	0	0	0	0	0	0	0	0	0
PRAMEF11	1	complement(12824605..12831410)	ENSG00000239810	0	0	0	0	0	0	0	0	0	0	0	0	0	0	0	0	0	0	0	0	0	0	0	0
PRAMEF30P	1	complement(12838125..12841357)	ENSG00000231103	0	0.230802	0	0	0	0	0	0	0	0	0	0	0	0	0	0	0	0	0	0	0	0	0	0
HNRNPCL1	1	complement(12847377..12848720)	ENSG00000179172	0	0.576802	0	0	0.316905	0	0.564672	0	0.305919	0	0	0	0.291622	0.285385	0.286085	0	0.295674	0	0	0	0	0	0	0
PRAMEF2	1	12857086..12861909	ENSG00000120952	0	0	0	0	0	0	0	0	0	0	0	0	0	0	0	0	0	0	0	0	0	0	0	0
PRAMEF4	1	complement(12879212..12886201)	ENSG00000243073	0	0	0	0	0	0	0	0	0	0	0	0	0	0	0	0	0	0	0	0	0	0	0	0
PRAMEF10	1	complement(12892896..12898270)	ENSG00000187545	0	0	0	0	0	0	0	0	0	0	0	0	0	0	0	0	0	0	0	0	0	0	0	0
PRAMEF7	1	12916610..12920482	ENSG00000204510	0	0	0	0	0	0	0	0	0	0	0.214565	0	0	0	0	0	0	0	0	0	0	0	0	0
RNU6-1072P	1	12922554..12922660	ENSG00000207434	0	0	0	0	0	0	0	0	0	0	0	0	0	0	0	0	0	0	0	0	0	0	0	0
PRAMEF29P	1	12926162..12928253	ENSG00000234064	0	0	0	0	0	0	0	0	0.304576	0	0	0	0	0	0	0	0	0	0	0	0	0	0	0
PRAMEF6	1	complement(12938472..12947580)	ENSG00000232423	0	0	0	0	0	0	0	0	0	0	0	0	0	0	0	0	0	0	0	0	0.17628	0	0	0
PRAMEF28P	1	13029339..13032130	ENSG00000274178	0.217246	0	0	0	0	0	0	0	0	0	0	0	0	0	0	0	0	0	0	0	0	0	0	0
PRAMEF27	1	complement(13049476..13056575)	ENSG00000274764	0	0	0	0	0	0	0	0	0	0	0	0	0	0	0	0	0	0	0	0	0	0	0	0
HNRNPCL3	1	13060769..13062878	ENSG00000277058	0	0.172402	0.184762	0	0	0	0	0.178957	0	0.572783	0	0	0	0	0	0.179023	0	0	0	0	0	0	0	0
PRAMEF25	1	13068677..13077884	ENSG00000229571	0	0	0	0	0	0	0	0	0	0	0	0	0	0	0	0	0	0	0	0	0	0	0	0
PRAMEF34P	1	complement(13095179..13097971)	ENSG00000277862	0	0	0	0	0	0	0	0	0	0	0	0	0	0	0	0	0	0	0	0	0	0	0	0
PRAMEF35P	1	complement(13104403..13105689)	ENSG00000236179	0	0	0	0	0	0	0	0	0	0	0	0	0	0	0	0	0	0	0	0	0	0	0	0
HNRNPCL2	1	complement(13115488..13116854)	ENSG00000275774	0	0	0	0	0	0	0	0	0	0	0	0	0	0	0	0	0	0.300683	0	0.535608	0	0	0	0
PRAMEF36P	1	13128818..13131615	ENSG00000229978	0	0	0	0.259103	0	0	0	0	0	0	0	0	0	0	0	0	0	0	0	0	0	0	0	0
ENSG00000233336	1	complement(13146981..13147460)	ENSG00000233336	0	0	0	0	0	0	0	0	0	0	0	0	0	0	0	0	0	0	0	0	0	0	0	0
PRAMEF26	1	complement(13148907..13156009)	ENSG00000280267	0	0	0	0	0	0	0	0	0	0	0	0	0	0	0	0	0	0	0	0	0	0	0	0
HNRNPCL4	1	complement(13163914..13165631)	ENSG00000179412	0	0	0	0	0.209179	0.669181	0	0	0.201928	0	0	0	0	0.188374	0	0	0.195166	0	0.17892	0.180199	0.183052	0	0	0
PRAMEF9	1	13171848..13179459	ENSG00000204505	0	0	0	0	0.145789	0	0	0	0	0	0	0	0	0	0	0	0	0	0	0	0	0	0	0
PRAMEF13	1	complement(13196188..13201409)	ENSG00000279169	0	0	0	0	0	0	0	0	0	0	0	0	0	0	0	0	0	0	0	0	0	0	0	0
PRAMEF18	1	complement(13222705..13226106)	ENSG00000279804	0	0	0	0	0	0	0	0	0.167834	0	0	0	0	0	0	0	0	0	0.148711	0	0	0	0	0
PRAMEF31P	1	13245863..13248652	ENSG00000250894	0	0.238546	0	0	0	0	0	0	0	0	0	0	0	0	0	0	0	0	0	0	0	0	0	0
PRAMEF5	1	13254212..13263314	ENSG00000270601	0	0	0	0	0	0	0	0	0	0	0	0	0	0	0	0	0	0	0	0	0	0	0	0
PRAMEF32P	1	complement(13273539..13275627)	ENSG00000231219	0	0	0	0	0	0	0	0	0	0	0	0	0	0	0	0	0	0	0	0	0	0	0	0
RNU6-771P	1	complement(13279125..13279231)	ENSG00000207511	0	0	0	0	0	0	0	0	0	0	0	0	0	0	0	0	0	0	0	0	0	0	0	0
PRAMEF8	1	complement(13281035..13285174)	ENSG00000182330	0	0	0	0	0	0	0	0	0	0	0	0	0	0	0	0	0	0	0	0	0	0	0	0
PRAMEF33	1	13303539..13308907	ENSG00000237700	0	0	0	0	0	0	0	0	0	0	0	0	0	0	0	0	0	0	0	0	0	0	0	0
PRAMEF15	1	13315581..13322598	ENSG00000204501	0	0	0	0	0	0	0	0	0	0	0	0	0	0	0	0	0	0	0	0	0	0	0	0
ENSG00000228229	1	13324039..13324518	ENSG00000228229	0	0	0	0	0	0	0	0	0	0	0	0	0	0	0	0	0	0	0	0	0	0	0	0
PRAMEF14	1	complement(13341892..13347134)	ENSG00000204481	0	0	0	0	0	0.156864	0	0	0	0	0	0	0	0	0	0	0	0	0	0.126722	0	0	0	0
PRAMEF19	1	complement(13369067..13371900)	ENSG00000204480	0	0	0	0	0	0	0	0	0	0	0	0	0	0	0	0	0	0	0	0	0	0	0	0
PRAMEF17	1	13389632..13392629	ENSG00000204479	0	0	0	0	0	0	0	0	0	0	0	0	0	0	0	0	0	0	0	0	0	0	0	0
PRAMEF20	1	13416351..13421328	ENSG00000204478	0	0	0	0	0	0	0	0	0	0	0	0	0	0	0	0	0	0	0	0	0	0	0	0
LRRC38	1	complement(13474973..13514003)	ENSG00000162494	0	0.301704	0	0	0	0	0	0	0	0.167062	0	0	0	0	0	0	0	0	0	0	0	0	0	0
ENSG00000259961	1	13513220..13516270	ENSG00000259961	0	0	0	0	0	0	0	0	0	0	0	0	0	0	0	0	0	0	0	0	0	0	0	0
BRWD1P1	1	13555001..13555694	ENSG00000215909	0	0	0	0	0	0	0	0	0	0	0	0	0	0	0	0	0	0	0	0	0	0	0	0
PDPN	1	13583465..13617957	ENSG00000162493	42.6581	47.1999	41.7908	70.2301	68.733	65.2308	48.4529	47.7124	46.1364	81.5831	80.7093	76.487	46.6565	43.3888	42.9702	65.5945	74.9823	66.0111	43.2014	42.4244	43.9444	66.9321	75.9759	79.6087
RNA5SP41	1	complement(13623184..13623284)	ENSG00000222952	0	0	0	0	0	0	0	0	0	0	0	0	0	0	0	0	0	0	0	0	0	0	0	0
ENSG00000237445	1	complement(13657311..13659910)	ENSG00000237445	0	0	0	0	0	0	0	0	0	0	0	0	0	0	0	0	0	0	0	0	0	0	0	0
ENSG00000253085	1	complement(13696070..13696199)	ENSG00000253085	0	0	0	0	0	0	0	0	0	0	0	0	0	0	0	0	0	0	0	0	0	0	0	0
PRDM2	1	13700188..13825079	ENSG00000116731	13.8012	13.7005	12.9516	18.4788	18.3416	18.9278	12.9145	14.6872	14.6913	18.9493	18.3741	17.2788	12.9763	13.2612	12.6112	15.6555	16.9595	15.4831	13.4672	12.8839	13.3467	13.2462	17.2555	14.5298
ENSG00000289380	1	13757778..13758465	ENSG00000289380	0	0	0	0	0	0	0	0	0	0	0	0	0	0	0	0	0	0	0	0	0	0	0	0
KAZN	1	13892792..15118043	ENSG00000189337	0.477283	0.471929	0.83451	0.434307	0.414857	0.414738	0.600606	0.61234	0.675803	0.418112	0.43687	0.350124	0.596499	0.537043	0.77243	0.318535	0.435448	0.501573	0.754047	0.491399	0.771458	0.321884	0.303704	0.803478
RNU6-1265P	1	complement(14124233..14124335)	ENSG00000252151	0	0	0	0	0	0	0	0	0	0	0	0	0	0	0	0	0	0	0	0	0	0	0	0
ENSG00000231606	1	complement(14221887..14304445)	ENSG00000231606	0.203361	0.211134	0	0	0	0	0	0	0	0	0	0	0	0	0	0	0	0	0	0	0	0	0	0
KAZN-AS1	1	complement(14338825..14419973)	ENSG00000234593	0	0.228864	0.245272	0	0	0	0	0	0	0	0	0.121281	0.23142	0.113235	0	0	0	0	0.107552	0	0.110036	0	0	0
TBCAP2	1	complement(14692129..14692613)	ENSG00000235829	0.966279	0	1.07514	0	0	0	0	1.04135	0	1.11101	0	0	0	0.99272	0.995155	1.04174	0	1.06623	0	0	0.964671	0	0	0
ENSG00000287756	1	complement(14774469..14777727)	ENSG00000287756	0.650393	1.12542	0.482442	0.51785	0.741989	1.05497	0	0.233642	1.19378	0.997081	1.71593	0.238556	2.04838	0.66819	1.11638	1.16864	0.923041	1.91378	0.846207	0.639191	0.216437	0.236185	0.263363	0.90168
TMEM51-AS1	1	complement(15111815..15153618)	ENSG00000175147	0.526196	0.437046	0.526927	0.157111	0.150075	0.128027	0.347632	0.396955	0.289745	0.0907516	0.148742	0.0579007	0.359065	0.243267	0.379344	0.113458	0.0840127	0.116125	0.539137	0.0517133	0.26266	0.200638	0.159804	0.109425
TMEM51	1	15152532..15220478	ENSG00000171729	2.53357	3.79947	3.28882	3.19399	3.05095	2.39725	2.71815	4.24731	3.41022	3.88407	3.02385	2.63297	3.69414	3.32592	2.46432	1.21397	1.79783	1.55313	2.74696	2.76659	2.95091	2.45346	1.70986	1.31717
TMEM51-AS2	1	complement(15164344..15171317)	ENSG00000204464	0	0.585057	0	0	0	0	1.14551	0	0.620594	0.647924	0.63717	0.620076	0	0	1.16072	0.607527	0.599812	0	0	1.10763	0	0.613913	0	1.17186
MFFP1	1	complement(15191828..15192845)	ENSG00000215720	0	0	0	0	0.506155	0	0	0.478143	0.488609	0	0	0.488201	0	0.455812	0	0	0.472246	0	0	0.43603	0	0.483348	0	0
ZBTB2P1	1	15226373..15227549	ENSG00000278480	0	0	0	0	0	0	0	0	0	0	0	0	0	0	0	0	0	0	0	0	0	0	0	0
FHAD1	1	15236521..15400283	ENSG00000142621	0.876599	0.442753	0.448135	0.339547	0.270284	0.432331	0.529762	0.663847	0.652287	0.163443	0.241095	0.391045	0.522314	0.413783	0.390398	0.306505	0.32783	0.156855	0.716676	0.605379	0.496701	0.361348	0.0287806	0.270975
FHAD1-AS1	1	complement(15326680..15343876)	ENSG00000233485	0	0.947961	1.12881	0.484661	0	0.12342	0.928026	0.546669	0.446908	0	0	0	1.06505	1.8761	1.04483	0	0	0.111945	0.791974	0.797633	1.21539	0.110524	0	0.105486
ENSG00000236045	1	complement(15334166..15335464)	ENSG00000236045	0	0.449858	0.96422	0	0	0	0.440398	0	0	0.498198	0	0	0	0.445154	0	0	0	0	0.845625	0.425834	1.7303	0.472046	0	0
ENSG00000228140	1	complement(15402979..15409433)	ENSG00000228140	0	0.126322	0	0.072657	0.138806	0.222027	0.0618326	0	0.0669973	0.0699478	0	0	0	0.0625003	0.250615	0	0.194261	0.0671282	0.0593636	0.0597878	0	0	0.147805	0
EFHD2	1	15409888..15430339	ENSG00000142634	13.3014	15.2295	14.6616	10.5412	8.50916	11.3423	14.6565	18.086	14.7855	8.29006	6.74686	8.07053	13.5725	13.7931	14.9792	10.0515	9.26229	11.5223	13.7074	15.1492	13.4034	11.1052	14.6482	12.2793
CTRC	1	15438442..15449242	ENSG00000162438	0	0	0	0	0.103178	0.110025	0	0	0.0996016	0	0	0	0.0949467	0	0	0.195009	0	0.0997961	0	0.0888836	0	0.0985293	0.219734	0
CELA2A	1	15456728..15472091	ENSG00000142615	0	0.215304	0.46148	0	0	0	0.210776	0	0	0	0	0	0.435417	0.426105	0	0.223573	0	0	0	0	0.207033	0	0	0
CELA2B	1	15465909..15491395	ENSG00000215704	0	0	0	0	0	0.264471	0	0.234287	0	0	0	0	0.456452	0	0	0	0	0	0	0.427304	0	0	0	0
CASP9	1	complement(15490832..15526534)	ENSG00000132906	9.1471	7.01391	8.04892	11.1387	8.9348	10.9096	7.0487	9.60006	8.49339	10.1735	8.51744	10.3283	7.155	7.30908	7.5733	8.44345	9.48167	7.91626	7.2923	6.63934	7.22194	6.31775	8.78775	6.46492
DNAJC16	1	15526813..15592379	ENSG00000116138	12.2133	11.5725	11.8291	15.5531	17.5845	13.7838	13.8342	12.845	12.64	16.7496	17.3035	15.9488	13.0534	13.0388	12.3131	16.2605	16.289	16.6833	12.0613	12.8345	11.7522	14.5479	15.6856	15.3
SCARNA21B	1	15542165..15542304	ENSG00000251866	0	0	0	0	0	0	0	0	0	0	0	0	0	0	0	0	0	0	0	0	0	0	0	0
ENSG00000272510	1	complement(15565611..15565956)	ENSG00000272510	0	0	0	0	0	0	0	0	0	0	0	0	0	0	0	0	0	0	0	0	0	0	0	0
AGMAT	1	complement(15571699..15585051)	ENSG00000116771	1.01779	2.64173	1.92517	0.486227	0.696679	1.362	1.24137	2.19374	2.8022	0.702145	0.805572	0.559972	2.03014	2.40498	2.41088	0.658366	1.30001	0.673841	1.1918	2.60068	1.72737	0.665287	0.247281	0.740791
ENSG00000237301	1	complement(15586136..15603626)	ENSG00000237301	0.221446	0.344865	0.246393	0.264477	0.378949	0.134699	0.337612	0.596628	0.731625	0.127307	0.375583	0.243671	0.464955	0.113753	0.342096	0.11937	0	0	0.108044	0.435264	0.110539	0	0.134505	0
CHCHD2P6	1	15604597..15605043	ENSG00000235084	0	0	0	0	0	0	0	0	0	0	0	0	0	0	0	0	0	0	0	0	0	0	0	0
RNU7-179P	1	complement(15608078..15608145)	ENSG00000252417	0	0	0	0	0	0	0	0	0	0	0	0	0	0	0	0	0	0	0	0	0	0	0	0
CD24P1	1	complement(15614643..15614867)	ENSG00000236500	0	0	0	0	0	0	0	0	0	0	0	0	0	0	0	0	0	0	0	0	0	0	0	0
DDI2	1	15617458..15669044	ENSG00000197312	15.934	15.8716	15.5993	16.219	16.3189	16.6151	15.459	15.7782	14.4428	13.8595	13.1907	14.26	18.2213	19.1338	16.1171	16.035	17.7587	18.7238	13.9835	14.9478	13.5317	16.6263	15.0515	14.9002
RSC1A1	1	15659713..15662033	ENSG00000215695	2.85013	5.07268	4.22828	0	0.929005	1.8162	0	1.60892	6.12813	0	0.306918	0	0	0	0.698881	0.731597	0	2.69566	1.58924	0	2.03242	0	0	0
ENSG00000271742	1	complement(15682873..15683128)	ENSG00000271742	0	0	0	0	0	0	0	0	0	0	0	0	0	0	0	0	0	0	0	0	0	0	0	0
PLEKHM2	1	15684320..15734769	ENSG00000116786	10.3631	10.8383	11.361	15.835	12.6918	12.6071	11.3074	8.78677	10.9092	14.5437	12.6653	13.4155	10.2394	10.0987	9.80952	14.2941	12.166	12.8644	10.4841	12.4312	9.66118	13.8632	13.3295	12.8352
ENSG00000237938	1	complement(15720312..15736896)	ENSG00000237938	0.205484	0.426675	0.457266	1.71789	1.17211	0.749937	0.417703	0.885796	0.226296	1.41757	0.929362	1.58275	0.431441	0.844427	1.48137	0.443062	1.96846	0.680215	0.601536	0.201945	0.820568	0.67158	1.2481	0.854626
SLC25A34	1	15736258..15741392	ENSG00000162461	0.37748	0.195954	0.525006	0.901661	1.39958	0.459218	0.767331	0.50851	0.623569	0.43402	1.06704	0.934572	0.297213	0.387809	0.583141	0.712178	0.502239	0.208262	0.552519	0.556468	0.471065	0.102809	0.458558	0
SLC25A34-AS1	1	complement(15740048..15749896)	ENSG00000224459	0	0	0	0	0	0.596912	0	0	0	0	0	0	0	0	0	0	0	0	0	0	0	0	0.596054	0
TMEM82	1	15742499..15747982	ENSG00000162460	0	0	0	0	0	0	0.221877	0	0	0.250998	0	0	0	0	0	0	0	0	0	0	0	0	0	0
FBLIM1	1	15756607..15786594	ENSG00000162458	26.2807	24.3537	26.8248	22.1356	27.8345	23.1639	23.4737	25.5918	26.8696	21.8929	21.8569	23.8198	26.2979	21.0495	25.3512	19.201	19.7278	18.6138	29.2478	19.7802	23.4904	11.9887	8.17927	10.3884
RPL12P14	1	15792796..15793285	ENSG00000224321	0	0	0	0	0	0	0	0	0	0	0	0	0	0	0	0	0	0	0	0	0	0	0	0
UQCRHL	1	complement(15807169..15809348)	ENSG00000233954	2.16748	1.35019	1.60777	3.62412	3.95637	2.28524	2.34986	2.02443	1.90961	3.1567	2.61415	3.02102	1.06188	2.07834	1.33935	2.18096	2.30707	1.27556	0.282004	1.84613	1.15406	1.73163	1.22875	1.05172
ENSG00000178715	1	15828232..15828669	ENSG00000178715	0	0	0	0	0	0	0	0	0	0	0	0	0	0	0	0	0	0	0	0	0	0	0	0
FLJ37453	1	complement(15834474..15848147)	ENSG00000179743	17.1961	21.2918	22.1096	127.181	123.375	120.869	19.2904	24.435	25.3907	83.0415	71.1492	77.0895	20.326	15.3111	17.3164	82.533	79.18	75.618	14.9156	12.7688	11.0635	47.4592	53.0751	41.5876
SPEN	1	15836095..15940456	ENSG00000065526	26.4776	31.0028	32.5899	100.248	98.2652	100.616	25.1472	31.3054	26.8847	74.6309	73.4915	72.2936	25.4437	32.7555	26.3863	75.3077	75.0999	73.1743	20.3051	21.098	20.0062	39.3543	55.5475	39.6625
ENSG00000270620	1	complement(15917698..15917908)	ENSG00000270620	0	0	0	0	0	0	0	0	0	0	0	0	0	0	0	0	0	0	0	0	0	0	0	0
ZBTB17	1	complement(15941869..15976132)	ENSG00000116809	23.9227	20.749	21.9059	22.1827	19.7484	18.9801	18.8779	20.2568	22.6638	21.0993	22.5131	17.6581	22.3846	21.6769	20.9649	18.1017	19.5325	20.7406	23.6338	21.8313	23.2895	20.7201	22.4726	24.7196
ENSG00000234607	1	15969632..15970194	ENSG00000234607	0	0	0	0	0	0	0	0	0	0	0	0	0	0	0	0	0	0	0	0	0	0	0	0
ENSG00000231353	1	15988182..15988441	ENSG00000231353	0	0	0	0	0	0	0	0	0	0	0	0	0	0	0	0	0	0	0	0	0	0	0	0
ENSG00000275503	1	complement(15989140..15989375)	ENSG00000275503	0	0	0	0	0	0	0	0	0	0	0	0	0	0	0	0	0	0	0	0	0	0	0	0
TBC1D3P6	1	15989871..15994751	ENSG00000224966	0	0	0	0	0	0	0	0	0	0	0	0	0	0	0	0	0	0	0	0	0	0	0	0
SRARP	1	16004236..16008807	ENSG00000183888	0.103655	0	0	0	0	0	0	0	0	0	0	0	0.108818	0.212982	0	0	0	0	0.101147	0.10187	0	0	0	0
ENSG00000233078	1	complement(16006160..16006671)	ENSG00000233078	0	0	0	0	0	0	0	0	0	0	0	0	0	0	0	0	0	0	0	0	0	0	0	0
HSPB7	1	complement(16014028..16019594)	ENSG00000173641	0.789244	0.716983	0.548848	0	0.112549	0	0.501361	0.425282	0.543239	0	0.11155	0	0.724991	0.709485	0.914433	0.10636	0.105009	0.10886	0.57761	0.581738	0.492456	0	0.359536	0
CLCNKA	1	16018875..16034050	ENSG00000186510	0	0.188174	0.100833	0.216466	0.310158	0	0	0.0976644	0	0	0	0.199438	0.0951379	0	0.0933316	0.0977006	0.0964599	0.0999971	0.176861	0.267188	0.180945	0	0	0
ENSG00000232456	1	complement(16035178..16040029)	ENSG00000232456	0	0.92911	0	0.534401	0	0	0	0	0	0	0	0	0	0	0.460825	0	0	0	0	0.439746	0	0	0	0
CLCNKB	1	16040252..16057311	ENSG00000184908	0.96316	1.22219	0.952591	1.21422	1.34298	0.781147	0.870172	0.92266	0.471428	0.738284	1.45206	0.82431	0.674094	0.87957	1.32259	0.576877	0.797372	0.826611	1.30535	0.683635	1.22866	0.466353	0.32501	0.222548
FAM131C	1	complement(16057769..16073651)	ENSG00000185519	0.366287	0.190143	0.611327	0.218731	0.208936	0.668403	0.186145	0.394746	0	0.210575	0.20708	0.806099	0.192267	0.564465	0.943083	0.394892	0	0.606261	0.714849	0.359978	0.548516	0.199522	0.444961	0.190427
EPHA2	1	complement(16124337..16156069)	ENSG00000142627	13.5405	17.9279	14.1349	9.90287	11.7158	11.1976	12.3707	15.0844	14.4931	8.5715	9.37536	11.7187	12.3783	15.7085	13.7885	7.87305	8.5018	8.98143	11.8767	9.41977	10.9359	7.04421	4.80528	5.69489
ENSG00000227959	1	16155176..16158148	ENSG00000227959	0.537555	0.744134	1.19623	0.64201	1.43094	0.653955	0.364242	1.54485	0.394667	0.206024	0.607812	0.197169	0.376222	0.552264	0	0.193178	0.762901	0.395438	1.0491	0.528296	0.357773	0.585627	0.217672	0
ENSG00000224621	1	16159266..16161883	ENSG00000224621	0	1.20238	0.644291	0.691577	0	0	0	0	1.91312	0	1.30948	0	0.607903	0.594902	0	0	0	0	0	0	0	0	0.703431	0
ARHGEF19-AS1	1	16197854..16198357	ENSG00000234166	0	0	0	0	0	0	0	0	0	0	0	0	0	0	0	0	0	0	0	0	0	0	0	0
ARHGEF19	1	complement(16197854..16212652)	ENSG00000142632	2.91057	2.50379	2.40571	1.78773	2.75125	2.52916	2.45114	2.59899	2.47271	1.33861	1.6925	1.55559	2.35715	2.73391	2.48368	1.3448	1.15069	1.74345	2.43441	2.37008	3.32083	1.08715	1.01021	1.21053
ANO7L1	1	complement(16215907..16228027)	ENSG00000237276	0	0.131874	0	0.151701	0	0.154523	0	0.547551	0	0.146044	0.14362	0	0.133346	0	0.130815	0	0	0	0	0.374494	0	0	0.154301	0.396212
ENSG00000288398	1	complement(16228674..16231335)	ENSG00000288398	0	0	0	0	0	0	0	0	0	0	0	0	0	0	0	0	0	0	0	0	0	0	0	0
CPLANE2	1	complement(16231692..16237183)	ENSG00000132881	6.80447	3.53227	4.23087	2.62922	3.19643	5.35628	3.25458	6.47042	3.74683	3.22151	1.35773	3.08305	6.09293	4.31776	3.71002	3.66793	3.40833	3.53331	4.10107	5.50717	5.79415	2.39832	2.67429	2.289
MT1XP1	1	complement(16241213..16241398)	ENSG00000233929	0	0	0	0	0	0	0	0	0	0	0	0	0	0	0	0	0	0	0	0	0	0	0	0
FBXO42	1	complement(16246840..16352480)	ENSG00000037637	11.1541	8.34951	10.5043	14.3238	14.0812	14.2925	10.4129	10.4757	10.1274	14.5133	13.7189	13.4278	9.87436	9.05249	9.97497	14.0608	14.2544	13.6196	10.3724	9.93107	9.32033	14.7419	15.079	15.0516
SZRD1	1	16352575..16398145	ENSG00000055070	204.735	202.421	212.869	225.794	214.622	216.984	207.82	217.42	222.325	248.843	256.054	239.317	232.298	248.692	235.208	243.139	250.587	240.132	223.181	241.032	226.213	236.866	259.845	240.506
RPL22P3	1	complement(16369150..16369530)	ENSG00000226457	0	0	0	0	0	0	0	0	0	0	0	0	0	0	0	0	0	0	0	0	0	0	0	0
SPATA21	1	complement(16387117..16437424)	ENSG00000187144	0.139817	0.0725803	0	0	0	0	0	0.0753399	0.153978	0.0803794	0	0	0	0	0	0	0	0.0771393	0.272867	0.0687043	0	0.15232	0.0849238	0.145377
NECAP2	1	16440721..16460078	ENSG00000157191	62.7727	58.3461	68.8266	80.3645	76.8308	81.9989	60.0825	65.3702	62.3938	80.786	85.5861	81.0253	60.2581	63.257	64.1776	75.3176	75.274	69.6441	63.8758	61.7477	62.0975	56.4281	63.963	54.9261
LINC01772	1	16460948..16468481	ENSG00000226029	0.291224	0.604709	0.216021	0.695627	1.10746	0.826664	0.295996	0.732317	0.534533	1.11615	0.54881	1.06817	0.407642	0.498654	0.599853	0.523278	0.413306	0.321347	1.04198	0.667818	0.484565	0.211511	0	1.4131
CROCCP3	1	complement(16467436..16499257)	ENSG00000080947	2.69159	3.12601	3.04557	4.41327	4.52791	4.0514	2.8748	3.93317	4.16998	4.09135	3.76553	3.11232	2.82567	2.15595	3.00694	3.83626	3.15629	2.96999	3.51679	2.77973	2.91483	2.48499	2.6601	3.36785
RNU1-1	1	complement(16514122..16514285)	ENSG00000206652	0	0	0	0	0	0	0	0	0	0	0	0	0	0	0	0	0	0	0	0	0	0	0	0
ENSG00000261135	1	16514645..16515754	ENSG00000261135	0	0	0	0	0	0	0	0	0	0	0	0	0	0	0	0	0	0	0	0	0	0	0	0
ENSG00000285853	1	16515034..16521788	ENSG00000285853	3.63936	3.14872	3.1495	6.7613	5.99719	5.16532	3.9045	2.61475	4.00797	7.67154	7.08698	4.44958	4.24518	4.77754	4.58104	5.23143	4.94979	4.2389	3.5513	3.97409	2.8259	2.86348	2.94737	3.99433
ENSG00000224174	1	16520694..16521796	ENSG00000224174	0	0	0	0	0	0	0	0	0	0	0	0	0	0	0	0	0	0	0	0	0	0	0	0
LINC01783	1	complement(16533886..16535649)	ENSG00000233421	0	0	0	0	0	0	0.206828	0.219303	0	0	0	0	0.21363	0	0.419148	0.219385	0	0	0.198569	0.399976	0	0.221691	0	0.423172
RNU1-6P	1	complement(16534081..16534224)	ENSG00000277344	0	0	0	0	0	0	0	0	0	0	0	0	0	0	0	0	0	0	0	0	0	0	0	0
PDE4DIPP8	1	complement(16548651..16552531)	ENSG00000225710	0	0	0	0	0	0	0	0	0	0	0	0	0	0	0	0	0	0	0	0	0	0	0	0
NBPF1	1	complement(16562319..16613562)	ENSG00000219481	25.7592	22.8808	28.2153	45.019	48.4559	46.6574	26.8504	29.3337	28.3052	44.4263	45.4688	45.9812	28.1843	23.8471	25.3205	39.1261	39.6041	38.2772	26.5045	23.9935	26.7165	29.4972	31.1877	31.0096
ENSG00000271732	1	16617391..16617729	ENSG00000271732	0	0	0	0	0	0	0	0	0	0	0	0	0	0	0	0	0	0	0	0	0	0	0	0
CROCCP2	1	complement(16618253..16657232)	ENSG00000215908	13.2611	14.1763	16.0054	22.8845	25.1931	25.0876	14.5064	15.2603	15.8419	18.6716	17.4722	21.0224	15.4554	13.5085	14.0046	21.2027	21.6512	20.8331	14.0368	13.4192	13.6317	18.1812	14.6077	18.9884
ENSG00000283773	1	complement(16642767..16643109)	ENSG00000283773	0	0	2.11141	0	0	0	0	0	0	0	0	0	0	1.94956	9.7717	0	0	0	0	0	0	0	0	0
MST1P2	1	16645622..16650289	ENSG00000186301	1.51247	3.71157	3.6717	3.61274	3.13723	5.51994	3.77327	2.37089	2.87705	3.31994	1.39921	2.26946	2.16521	2.40142	2.2657	2.37177	2.1953	1.82064	1.61005	1.62155	0.960881	1.49794	1.6703	2.00152
ENSG00000282143	1	16656879..16667524	ENSG00000282143	3.47009	2.40181	2.14501	0	4.39865	2.81433	1.95942	0	2.12309	2.6599	2.17979	3.3941	2.02386	2.77281	1.98544	2.49406	1.64159	4.25447	1.12871	1.13677	3.07939	2.94032	1.40514	1.2027
RNU1-3	1	complement(16666785..16666948)	ENSG00000207513	0	0	0	0	0	0	0	0	0	0	0	0	0	0	0	0	0	0	0	0	0	0	0	0
ENSG00000280114	1	complement(16681097..16688749)	ENSG00000280114	0	0	0.259433	0	0	0.283655	0.236987	0	0.256782	0.26809	0	0.256567	0	0	0	0	0	0	0.227524	0.22915	0	0	0	0.242439
EIF1AXP1	1	complement(16685621..16686055)	ENSG00000236698	0	0	0	0	0	0	0	0	0	0	0	0	0	0	0	0	0	0	0	0	0	0	0	0
ESPNP	1	complement(16687339..16720157)	ENSG00000268869	0.0642478	0	0	0	0	0.0781599	0.0653006	0	0.0707551	0	0.0726449	0	0.0674484	0.0660058	0.0661678	0	0	0	0	0	0	0	0	0
ENSG00000279151	1	16701546..16705594	ENSG00000279151	0	0	0	0	0	0	0	0	0	0	0	0	0	0	0	0	0	0	0	0	0	0	0	0
ENSG00000282740	1	complement(16739938..16750589)	ENSG00000282740	0.384624	0.399324	0	3.6749	0.438791	0	0.390927	0.414507	0	0.442234	0.434894	0.423226	0	1.18545	0	0.414661	0.409395	0.424408	0	0	0	0.41902	0	0.399921
CROCC	1	16740273..16972964	ENSG00000058453	1.7037	1.84252	2.17208	3.17931	3.68481	4.27477	2.02022	1.68306	1.7199	2.89752	2.56849	2.61676	1.60226	2.11497	2.15671	2.449	2.6068	2.07575	1.69711	1.84877	1.7363	2.70675	2.58704	1.77146
CROCCP4	1	16740280..16750968	ENSG00000227684	0	0	0.919932	0.493724	0.943228	0.50291	0.840339	0.445514	0.455265	0.475315	0	0	0.433989	0.424707	0.425749	0	0	0	0.806784	0.406275	0	0.900728	0	0
RNU1-4	1	16740516..16740679	ENSG00000207389	0	0	0	0	0	0	0	0	0	0	0	0	0	0	0	0	0	0	0	0	0	0	0	0
MST1L	1	complement(16754910..16770237)	ENSG00000186715	0.951323	0.679032	0.661559	1.20719	1.42446	0.86799	1.02734	0.512618	0.392879	0.546908	0.336144	0.654251	0.873875	0.610847	0.367407	0.576909	0.822732	0.459254	0.58019	0.467469	0.652946	0.194325	0.288914	0.309112
ENSG00000223643	1	complement(16851257..16853129)	ENSG00000223643	0	0	0	0	0	0	0	0	0	0	0	0	0	0	0	0	0	0	0	0	0	0	0	0
PDE4DIPP9	1	16855407..16859284	ENSG00000230239	0	0	0	0	0	0	0	0	0	0	0	0	0	0	0	0	0	0	0	0	0	0	0	0
MIR3675	1	complement(16858949..16859021)	ENSG00000263811	0	0	0	0	0	0	0	0	0	0	0	0	0	0	0	0	0	0	0	0	0	0	0	0
ENSG00000228549	1	16870945..16883659	ENSG00000228549	0.765276	0.198631	0.212872	0.114248	0.327394	0.465494	0.486136	0.206184	0.316045	0.329963	0.108162	0.210521	0.903824	0.294831	0.394073	0	0.203641	0.316662	0.37338	0.47006	0.286501	0.104214	0.116206	0
RNU1-5P	1	16873708..16873851	ENSG00000277234	0	0	0	0	0	0	0	0	0	0	0	0	0	0	0	0	0	0	0	0	0	0	0	0
ENSG00000238142	1	complement(16887577..16889725)	ENSG00000238142	0	0.162306	0	0.373417	0.178347	0	0	0	0.172165	0	0	0	0.164119	0	0	0	0.332799	0.172501	0.152548	0	0	0	0	0.162549
ENSG00000235241	1	16889095..16889602	ENSG00000235241	0	0	0	0	0	0	0	0	0	0	0	0	0	0	0	0	0	0	0	0	0	0	0	0
RNU1-2	1	16895980..16896143	ENSG00000207005	0	0	0	0	0	0	0	0	0	0	0	0	0	0	0	0	0	0	0	0	0	0	0	0
ENSG00000272426	1	complement(16904339..16904776)	ENSG00000272426	0	0	0	0	0	0	0	0	0	0	0	0	0	0	0	0	0	0	0	0	0	0	0	0
MFAP2	1	complement(16974502..16980632)	ENSG00000117122	29.1544	26.5303	30.8879	91.6962	94.4804	99.6197	19.8335	22.9075	25.1997	88.2771	93.6412	88.445	26.2169	24.9403	29.0687	63.3633	77.0238	53.9584	30.9425	27.3966	32.4687	34.419	29.4902	37.4395
ENSG00000286898	1	16976302..16977792	ENSG00000286898	0	0	0	0	0	0.995371	0	0	0	0	0	0	0	0	0.842651	0	0	0	0.798402	0.804108	0	0	0	0
ENSG00000226526	1	16978926..17005091	ENSG00000226526	0	0	0	0	0	0	0	0	0	0	0	0	0.519967	0	0	0	0	0	0	0	0	0	0.601677	0
ATP13A2	1	complement(16985958..17011928)	ENSG00000159363	11.2138	12.1405	13.2778	16.5441	14.9139	14.5175	10.971	12.4082	11.359	14.0656	14.5102	12.9332	11.7725	11.8903	12.4136	12.5421	12.6382	13.0354	10.0062	12.553	11.5544	13.1313	11.8741	11.4728
ENSG00000288636	1	complement(17005068..17011757)	ENSG00000288636	0	0	0	0	0	0	0	0	0	0	0	0	0	0	0	0	0	0	0	0	0	0	0	0
SDHB	1	complement(17018722..17054032)	ENSG00000117118	170.38	169.997	152.323	186.814	182.932	180.231	180.198	164.19	157.932	206.342	213.032	224.022	194.094	187.715	197.388	232.494	238.919	245.437	191.785	210.34	210.287	277.613	291.61	306.395
PADI2	1	complement(17066761..17119451)	ENSG00000117115	2.57256	2.50736	2.86237	1.63028	1.85675	1.27739	2.13446	1.75399	2.89094	0.965839	1.24662	0.751015	2.09443	2.69689	1.94652	1.18863	0.726472	0.637248	2.40785	1.90909	2.77793	1.20112	0.956666	1.25555
LINC02783	1	17189783..17197617	ENSG00000204362	0	0	0	0	0	0	0	0	0	0	0	0	0	0	0	0	0	0	0	0	0	0.0733912	0	0
ENSG00000282843	1	complement(17193232..17201733)	ENSG00000282843	0	0	0	0	0	0	0	0	0	0	0	0	0	0	0	0	0	0	0	0	0	0	0	0
PADI1	1	17205128..17246007	ENSG00000142623	0.0642478	0.0667034	0.0714856	0.0767322	0	0.15632	0.0653006	0	0	0.147742	0.0726449	0.070696	0.0674484	0.132012	0.264671	0.0692652	0.0683856	0.0708933	0.0626932	0.126282	0	0	0	0
PADI3	1	17249098..17284233	ENSG00000142619	0.197558	0.307664	0.329722	0.235947	0.225381	0	0.200796	0.106454	0.435136	0.113575	0.335069	0.326079	0.2074	0.304446	0.101731	0.212987	0.315423	0	0.674724	0.388312	0.394459	0.107613	0	0
MIR3972	1	17277889..17277975	ENSG00000266634	0	0	0	0	0	0	0	0	0	0	0	0	0	0	0	0	0	0	0	0	0	0	0	0
PADI4	1	17308195..17364004	ENSG00000159339	0	0	0	0.12663	0	0	0	0.114265	0	0.121908	0	0	0.222618	0	0	0	0	0	0	0	0	0.115509	0	0
PADI6	1	17372196..17401699	ENSG00000276747	0	0	0	0	0	0	0	0	0	0	0	0	0	0	0	0	0	0	0	0	0	0	0	0
RCC2-AS1	1	17406760..17407382	ENSG00000227751	0	8.41278	0	13.3067	10.3998	20.9476	12.3538	8.73264	0	13.9752	1.14527	12.26	0	17.6902	9.38838	19.6557	0	14.5295	5.93025	18.9133	4.04479	1.10346	0	6.31901
RCC2	1	complement(17406760..17439677)	ENSG00000179051	38.2271	43.216	44.5099	54.3252	53.8306	48.4777	36.3418	39.6159	36.7409	50.0797	51.0821	52.9409	36.8074	38.7178	34.2793	50.5373	53.348	52.6625	37.3022	36.8098	38.2406	60.9121	65.013	67.5306
ARHGEF10L	1	17539698..17697874	ENSG00000074964	2.49503	1.48022	2.027	1.98657	2.16869	2.16807	1.6101	1.40846	1.65736	2.36785	1.56729	2.09176	2.1204	1.66818	1.67227	1.75055	1.85479	1.3547	1.50717	1.20657	1.50243	1.55323	1.34708	1.3589
LINC02810	1	17717625..17749978	ENSG00000236648	0	0	0	0	0	0	0	0	0	0	0	0	0	0	0	0	0	0	0	0	0	0	0	0
ACTL8	1	17755333..17827063	ENSG00000117148	0.512484	0.532072	1.33051	0	0.194886	0.207819	0.69451	1.4728	1.31691	0.785661	0.77262	1.12784	1.07603	1.40402	0.703732	0.184169	0.727321	1.31948	0.833473	1.34309	1.36435	0.558315	1.45264	0.888111
ENSG00000284653	1	18015712..18045612	ENSG00000284653	0	0	0	0	0	0	0	0	0	0	0	0	0	0	0	0	0	0	0	0	0	0	0	0
LINC01654	1	18065657..18074412	ENSG00000261781	0	0	0	0	0	0	0	0	0	0	0	0	0	0	0	0	0	0	0	0	0	0	0	0
IGSF21	1	18107798..18378483	ENSG00000117154	0.20772	0.107829	0	0	0	0	0	0	0.114379	0	0	0.114284	0	0	0.320891	0	0	0	0.202694	0	0.103687	0	0	0
ENSG00000280222	1	18109389..18115861	ENSG00000280222	0	0	0	0	0	0	0	0	0	0	0	0	0	0	0	0	0	0	0	0	0	0	0	0
IGSF21-AS1	1	complement(18166929..18179346)	ENSG00000230035	0	0	0	0	0	0	0	0	0	0	0	0	0	0	0	0	0	0	0	0	0	0	0	0
ENSG00000225387	1	18385829..18388514	ENSG00000225387	0	0	0	0	0	0	0	0	0	0	0	0	0	0	0	0	0	0	0	0	0	0	0	0
KLHDC7A	1	18480930..18485974	ENSG00000179023	0.124879	0.259304	0.0694735	0	0	0.15192	0.126925	0.201872	0.206291	0.215375	0.0706002	0.206118	0	0	0.0643054	0.134631	0.0664608	0.0688979	0	0.061364	0	0.0680233	0	0
DYNLL1P3	1	18513118..18513383	ENSG00000235282	0	0	0	0	0	0	0	0	0	0	0	0	0	0	0	0	0	0	0	0	0	0	0	0
ENSG00000225478	1	18595414..18595636	ENSG00000225478	0	0	0	0	0	0	0	0	0	0	0	0	0	0	0	0	0	0	0	0	0	0	0	0
PAX7	1	18630846..18748866	ENSG00000009709	7.15372	8.03343	7.63474	2.78981	3.22006	3.43375	8.40858	7.70953	7.61031	2.74174	2.47613	3.15939	6.9992	8.2994	6.71595	1.78382	1.91656	1.71835	6.12585	6.45659	6.99606	0.424134	0.650291	0.354202
TAS1R2	1	complement(18839599..18859682)	ENSG00000179002	0	0	0	0	0	0	0	0	0	0	0	0	0	0	0.382872	0	0	0	0	0	0	0	0	0
ALDH4A1	1	complement(18871430..18902724)	ENSG00000159423	24.9785	28.9047	27.31	30.6609	32.8499	31.97	26.8864	25.4237	25.5981	32.4096	34.4214	28.6307	26.7692	25.3947	23.8492	33.942	30.0953	29.2848	28.098	27.7021	25.976	26.1729	29.9222	22.6353
MIR4695	1	complement(18883202..18883275)	ENSG00000265606	0	0	0	0	0	0	0	0	0	0	0	0	0	0	0	0	0	0	0	0	0	0	0	0
MIR1290	1	complement(18897071..18897148)	ENSG00000221662	0	0	0	0	0	0	0	0	0	0	0	0	0	0	0	0	0	0	0	0	0	0	0	0
IFFO2	1	complement(18904280..18956676)	ENSG00000169991	1.78431	1.42908	1.53153	1.3395	1.57032	2.97693	1.24358	1.42847	0.954444	2.11018	1.3258	1.96339	1.92672	1.67601	1.52261	1.92365	1.13954	1.96887	1.19392	2.2045	1.78134	2.05495	2.0437	1.64324
ENSG00000272084	1	complement(19072110..19075511)	ENSG00000272084	0	0	0	0	0	0	0	0	0	0	0	0	0	0	0	0	0	0	0	0	0	0	0	0
UBR4	1	complement(19074510..19210266)	ENSG00000127481	9.60566	10.1054	9.80661	15.2556	15.8402	15.353	8.80234	10.407	10.0862	14.6574	13.9663	13.1419	8.44818	10.2228	9.18234	13.1238	13.0251	13.5309	9.0367	9.00085	8.68427	13.8045	14.8964	13.1487
EMC1-AS1	1	19210355..19240704	ENSG00000230424	2.10005	2.61637	0.934651	2.50812	4.7916	4.08766	3.84203	2.26321	5.5506	4.34628	4.74904	8.7811	0.881865	4.31502	3.02793	2.26405	4.4706	5.56144	2.86893	7.01718	1.25793	5.49084	7.14311	4.80385
EMC1	1	complement(19215660..19251552)	ENSG00000127463	32.5277	32.7482	34.8395	40.8258	41.8189	39.6476	34.2962	35.8906	35.199	46.7256	49.5284	44.3022	33.862	36.3676	34.4926	40.2196	42.4528	37.0947	32.4564	34.5009	33.3105	37.5828	40.4817	37.7439
MRTO4	1	19251805..19260128	ENSG00000053372	140.126	142.667	145.354	127.761	133.147	120.843	142.924	153.935	156.355	145.669	154.399	149.85	153.576	136.237	137.46	144.958	145.347	159.788	145.034	133.958	127.712	169.038	199.717	173.378
ENSG00000286064	1	complement(19260521..19262307)	ENSG00000286064	5.57534	0	1.03391	0	0	0	0.944451	1.00142	2.04668	3.20522	1.05067	3.06746	1.95103	0.954651	1.91399	3.00537	0	2.05068	2.72022	0	0.927677	3.03697	4.51524	1.93236
AKR7L	1	complement(19265982..19274194)	ENSG00000211454	1.93465	1.53599	1.51948	1.49509	1.55796	2.49202	1.38802	1.10381	3.13324	1.83188	2.95957	2.12882	2.38945	1.75376	2.10967	1.84036	3.51284	1.63247	1.99889	1.78949	2.84034	2.60359	2.62669	3.07656
AKR7A3	1	complement(19282573..19288770)	ENSG00000162482	1.29632	1.61505	3.46167	2.47716	4.43667	5.3619	1.8446	2.23527	3.14077	2.68289	1.46575	4.56458	1.63308	2.66359	3.20415	3.63366	2.2077	2.57474	2.52992	1.274	2.58833	1.97715	1.57476	2.69576
ENSG00000270728	1	19297080..19297903	ENSG00000270728	7.20016	7.47535	5.34086	10.7491	8.21417	8.02933	4.26892	6.46631	7.26864	3.44943	5.42747	5.28187	3.77942	2.46573	9.8871	7.76245	8.30254	5.29661	8.19693	4.12775	5.39113	7.84405	5.10222	4.36714
AKR7A2	1	complement(19303965..19312144)	ENSG00000053371	168.039	183.286	166.677	209.574	217.763	227.475	170.973	175.37	184.474	196.873	184.996	207.896	180.686	131.524	163.213	196.052	191.301	196.362	182.461	135.562	167.936	190.011	172.082	187.426
RNU6-1099P	1	complement(19305076..19305182)	ENSG00000200403	0	0	0	0	0	0	0	0	0	0	0	0	0	0	0	0	0	0	0	0	0	0	0	0
SLC66A1	1	19312326..19329300	ENSG00000040487	32.7204	32.0228	30.665	44.2609	43.8844	40.3763	34.5678	32.482	33.9679	36.1381	34.61	43.3601	28.4406	25.4226	27.6591	35.7814	33.4546	29.505	32.1575	30.889	28.3339	24.9142	26.6413	27.4369
CAPZB	1	complement(19338775..19485539)	ENSG00000077549	32.385	31.7729	35.8865	42.6186	45.0953	39.0764	32.4126	35.0611	36.41	40.7449	35.3305	40.9361	34.4659	31.2711	34.3212	38.3646	39.8793	38.2833	34.3381	29.233	31.1452	31.6146	25.9934	30.105
RN7SL277P	1	19424384..19424671	ENSG00000240490	0	0	0	0	0	0	0	0	0	0	0	0	0	0	0	0	0	0	0	0	0	0	0	0
MICOS10	1	19484403..19629821	ENSG00000173436	97.5487	105.992	101.567	109.021	102.696	101.609	104.931	101.844	100.275	109.186	104.903	114.107	111.883	120.592	109.64	122.643	122.799	126.604	102.536	120.048	117.415	125.686	138.821	127.547
RNU4-28P	1	19510593..19510733	ENSG00000201609	0	0	0	0	0	0	0	0	0	0	0	0	0	0	0	0	0	0	0	0	0	0	0	0
ENSG00000235185	1	complement(19591802..19596832)	ENSG00000235185	0	0	0	0	0	0	0	1.64001	0	0	0	0	0	0	0	0	0	0	0	0	1.51924	0	0	0
NBL1	1	19596979..19658456	ENSG00000158747	3.10622	3.31979	3.3545	2.07313	2.08451	2.33398	2.59998	2.36298	4.0245	1.47061	1.3429	1.20634	3.35687	4.03595	3.19904	1.96988	1.94487	1.41133	2.22872	2.15486	2.18897	1.39341	1.10982	0.949928
MICOS10-NBL1	1	19597067..19656927	ENSG00000270136	0	0	0	0	0	0.900982	0	0	0	2.83848	0	0	0.777506	0	0	0	0	1.08962	0	0	0	0	0.299895	0
ENSG00000226396	1	19608114..19608568	ENSG00000226396	0	0	0	0	0	0	0	0	0	0	0	0	0	0	0	0	0	0	0	0	0	0	0	0
HTR6	1	19664875..19680966	ENSG00000158748	0.414483	0.430325	0.276706	0.0990047	0.189142	0.100847	0.33702	0.268012	0.547756	0.476565	0.093731	0.0912164	0.261078	0.510989	0.341495	0.268111	0	0.457355	0.242672	0.244406	0.744827	0.0903098	0	0
TMCO4	1	complement(19682240..19799945)	ENSG00000162542	5.31921	4.30431	4.87402	7.00679	6.06833	7.042	4.13429	4.04646	4.56577	4.76684	5.57219	5.16448	4.92723	4.01821	3.46414	2.61431	4.66265	3.27996	4.27453	3.07506	4.68561	1.53394	1.1403	2.60271
RNF186	1	complement(19814029..19815283)	ENSG00000178828	0	0	0	0	0	0	0.51023	0	0	0	0	0	0	0	0	0	0	0	0	0	0	0	0	0
ENSG00000235434	1	19814367..19819502	ENSG00000235434	0	0	0	0	0	0	0	0	0	0	0	0	0	0	0	0	0	0	0	0	0	0	0	0
OTUD3	1	19882395..19912945	ENSG00000169914	6.40537	7.2202	7.48332	9.56255	9.18651	9.07255	6.09181	8.77672	7.65877	8.15387	9.82916	8.45789	7.25281	8.1788	7.30359	11.6902	8.71718	8.73392	7.23258	7.28427	6.76012	9.52024	10.1155	8.94359
PLA2G2E	1	complement(19920009..19923617)	ENSG00000188784	0	0	0	0	0	0	0	0	0	0	0	0.441557	0	0	0	0	0	0	0	0	0	0	0	0
RN7SL304P	1	19970969..19971269	ENSG00000242688	0	0	0	0	0	0	0	0	0	0	0	0	0	0	0	0	0	0	0	0	0	0	0	0
PLA2G2A	1	complement(19975431..19980416)	ENSG00000188257	0	0	0	0.230526	0	0	0	0	0.212569	0	0	0	0	0.198301	0	0	0	0	0	0	0	0	0	0
PLA2G5	1	20028179..20091911	ENSG00000127472	0	0	0	0	0	0	0	0	0	0	0	0	0	0	0	0	0	0	0	0	0	0	0	0
PLA2G2D	1	complement(20111939..20119566)	ENSG00000117215	0	0	0	0	0	0	0	0	0	0	0	0	0	0	0	0	0	0	0	0	0	0	0	0
PLA2G2F	1	20139323..20150381	ENSG00000158786	0	0	0	0	0	0	0	0	0.0538851	0	0	0	0	0	0.0503915	0	0	0	0	0	0	0	0	0
ENSG00000227066	1	20154171..20160568	ENSG00000227066	0	0	0	0	0.122652	0	0.109273	0	0	0	0	0	0	0	0	0	0	0	0	0	0	0	0	0
PLA2G2C	1	complement(20161253..20186518)	ENSG00000187980	0	0	0	0	0	0.099408	0	0	0	0	0	0	0	0	0	0	0	0	0	0	0	0	0	0
UBXN10	1	20186096..20196050	ENSG00000162543	0	0	0	0	0	0	0	0	0	0	0	0	0	0	0	0	0	0	0	0	0	0	0	0
LINC01757	1	20243095..20244664	ENSG00000228105	0	0	0	0	0	0	0	0	0	0	0	0	0	0	0	0	0	0	0	0	0	0	0	0
ENSG00000284710	1	20272018..20275005	ENSG00000284710	0	0	0	0	0	0	0	0	0	0	0	0	0	0	0	0	0	0	0	0	0	0	0	0
VWA5B1	1	20290875..20359518	ENSG00000158816	0.0285203	0	0.0951998	0	0.0325369	0.034696	0	0.0922086	0.062818	0	0.0322479	0.125531	0.0299411	0.117203	0.0293726	0.0307476	0	0	0	0.0280291	0	0	0.0346461	0
ENSG00000226664	1	complement(20294211..20323187)	ENSG00000226664	0	0	0	0	0	0	0	0	0	0	0	0	0	0	0	0	0	0	0	0	0	0	0	0
LINC01141	1	complement(20360579..20431234)	ENSG00000236963	0	0	0	0	0	0	0	0	0	0	0	0	0	0	0.0705262	0	0	0	0	0	0	0	0	0
ENSG00000226487	1	complement(20412304..20413253)	ENSG00000226487	0	0	0	0	0	0	0	0	0	0	0	0	0	0	0	0	0	0	0	0	0	0	0	0
ENSG00000284641	1	20476222..20478937	ENSG00000284641	0	0	0	0	0	0	0	0	0	0	0	0	0	0	0	0	0	0	0	0	0	0	0	0
ENSG00000284743	1	complement(20478779..20480397)	ENSG00000284743	0	0	0	0	0	0	0	0	0	0	0.528454	0	0	0	0	0	0	0	0	0	0	0	0	0
CAMK2N1	1	complement(20482391..20486210)	ENSG00000162545	4.83696	5.14738	4.30549	2.59959	2.75908	3.67771	4.79332	3.25798	4.12832	1.80747	2.32439	3.72569	4.82402	4.22392	4.35882	2.34661	2.96038	1.73461	3.65794	3.4464	3.62168	0.922166	1.02828	1.00587
ENSG00000289402	1	complement(20486358..20487374)	ENSG00000289402	0	0	0	0	0.49364	0	0	0	0	0	0	0	0.454257	0	0	0	0	0	0	0	0	0	0	0
MUL1	1	complement(20499448..20508151)	ENSG00000090432	127.274	117.861	129.342	142.709	145.791	139.998	130.151	131.151	127.449	147.68	152.564	140.905	126.668	123.293	139.362	146.585	147.071	136.001	125.84	126.867	132.114	112.649	128.133	111.697
RPS4XP4	1	20525989..20526751	ENSG00000215520	0	0	0	0	0	0	0	0	0	0	0	0	0	0	0	0	0	0	0	0	0	0	0	0
FAM43B	1	20552573..20555020	ENSG00000183114	0	0	0.143176	0	0.146801	0.156543	0.130788	0.416031	0.141713	0	0	0	0	0	0	0.138728	0	0	0.251131	0.252926	0	0	0	0
CDA	1	20589086..20618903	ENSG00000158825	0.76831	1.59535	2.56459	0.458802	0.438256	0.934678	0.7809	1.65601	1.26919	0.441695	0	1.26813	1.20988	2.368	2.76944	0.414155	1.63558	0	1.8743	0.755077	1.53406	0.837018	0	0
PINK1	1	20633458..20651511	ENSG00000158828	7.36515	7.91733	10.8782	7.08377	7.65883	8.16707	7.22086	9.34224	7.89579	7.79386	9.43322	8.31951	8.27946	8.63808	8.45789	6.32416	6.31323	5.96937	6.99614	7.94291	5.79122	6.74568	7.68025	5.15056
MIR6084	1	20633679..20633788	ENSG00000284005	0	0	0	0	0	0	0	0	0	0	0	0	0	0	0	0	0	0	0	0	0	0	0	0
PINK1-AS	1	complement(20642657..20652193)	ENSG00000117242	4.25398	3.16521	2.91881	5.08059	8.25022	6.12389	2.95452	2.36865	4.60676	5.46178	5.69179	5.77314	3.42385	2.98643	4.30808	5.04481	4.98075	3.44226	3.59757	4.18071	3.32674	4.40268	4.39253	4.05457
DDOST	1	complement(20651767..20661544)	ENSG00000244038	534.736	519.116	502.877	542.689	540.046	526.308	562.796	511.53	492.766	596.595	604.102	598.086	541.321	562.095	539.628	585.483	632.636	584.937	537.274	567.395	559.273	542.071	570.132	551.429
KIF17	1	complement(20664014..20718017)	ENSG00000117245	0.845656	0.951143	1.25456	0.673321	1.20594	1.02877	0.93114	0.68352	1.08653	0.405134	0.637455	0.852986	1.33167	1.086	1.30639	0.911698	0.82511	1.71073	1.44409	0.900349	1.33673	1.38192	0.684862	1.9784
ENSG00000235432	1	complement(20692734..20694013)	ENSG00000235432	0	0	0	0	0	0	0	0	0	0	0	0	0	0	0	0	0	0	0	0	0.65654	0	0	0
SH2D5	1	complement(20719731..20732837)	ENSG00000189410	0.561635	0.874651	0.703019	0.419231	0.640731	1.02487	0.856258	1.05922	0.850465	0.403599	0.07938	0.0772504	0.737016	0.721254	0.723023	0.605496	0.672532	0.619728	1.30161	0.758947	0.28035	0.841309	0.596984	0.510975
ENSG00000233069	1	20732880..20733952	ENSG00000233069	0	0	0	0	0	0	0	0	0	0	0	0	0	0	0	0	1.12139	0	0	0	0	0	0	0
HP1BP3	1	complement(20740266..20787323)	ENSG00000127483	39.9897	41.6181	37.3527	78.5401	81.0642	78.5567	43.4177	46.8322	43.0503	70.2238	72.0702	76.9526	48.4172	47.4147	43.3993	72.212	81.1676	75.0426	41.4335	44.2214	42.4864	54.1252	61.523	57.2978
EIF4G3	1	complement(20806292..21177285)	ENSG00000075151	19.3748	20.7483	22.4717	30.4203	33.0191	31.5667	18.6148	22.0227	20.1405	29.5603	28.8299	31.2937	18.281	21.2393	19.9265	27.5172	28.9169	25.0931	18.5181	18.6765	18.39	27.6332	29.4607	26.0154
RNU7-200P	1	20841241..20841302	ENSG00000251914	0	0	0	0	0	0	0	0	0	0	0	0	0	0	0	0	0	0	0	0	0	0	0	0
MIR1256	1	complement(20988314..20988432)	ENSG00000221808	0	0	0	0	0	0	0	0	0	0	0	0	0	0	0	0	0	0	0	0	0	0	0	0
RPS15AP6	1	complement(21003550..21003934)	ENSG00000233072	0	0	0	0	0	0	0	0	0	0	0	0	0	0	0	0	0	0	0	0	0	0	0	0
ENSG00000236073	1	complement(21073639..21073753)	ENSG00000236073	0	0	0	0	0	0	0	0	0	0	0	0	0	0	0	0	0	0	0	0	0	0	0	0
HSPE1P27	1	21161475..21162081	ENSG00000235112	3.19264	2.20977	4.73641	7.62604	4.85635	6.47327	5.40826	1.1469	7.032	2.44723	2.40661	3.51307	3.35168	1.09333	2.19203	2.29464	7.92927	3.52287	2.07692	4.18353	1.06244	4.63753	5.17117	11.0654
ENSG00000287192	1	21177054..21178164	ENSG00000287192	0	0	0	0	0	0	0	0	0	0	0	0	0	0	0	0	0	0	0	0	0	0	0	0
ECE1	1	complement(21217247..21345572)	ENSG00000117298	19.9573	19.0643	20.0954	23.2176	23.6039	26.3764	17.3053	17.931	20.1748	20.3199	18.6179	21.2963	18.8247	19.1306	16.9136	18.17	21.6097	17.6934	17.4555	15.6316	15.836	12.5381	9.84419	10.6669
ENSG00000236936	1	21266082..21267251	ENSG00000236936	0	0.452347	0	0	0	0	0.442834	0	0	0	0	0	0.457399	0	0	0	0	0	0	0.42819	0	0	0	0
ECE1-AS1	1	21293290..21299874	ENSG00000231105	1.46572	0.88768	1.08722	1.45877	0.696724	1.63451	1.98631	1.44796	1.47966	1.54482	2.20971	2.15043	1.92342	1.50582	2.01269	1.71186	1.43011	1.21299	0.953501	1.08035	0.975518	1.06453	2.37405	1.27001
PPP1R11P1	1	21397987..21398362	ENSG00000236216	0	0	0	0	0	0	0	0	0	0	0	0	0	0	0	0	0	0	0	0	0	0	0	0
PDE4DIPP10	1	complement(21411460..21413293)	ENSG00000228823	0	0	0	0	0	0	0	0	0	0	0	0	0	0	0	0	0	0	0	0	0	0	0	0
ENSG00000236009	1	21415898..21417492	ENSG00000236009	0	0	0	0	0	0	0	0	0	0	0	0	0	0	0	0	0	0	0	0	0	0	0	0
NBPF2P	1	complement(21424625..21427967)	ENSG00000227001	10.0078	7.91641	7.95372	8.53747	2.17471	12.7546	10.1718	5.64946	8.39727	8.21913	8.0827	2.62195	6.00362	7.83362	10.3069	5.13778	4.05803	3.15513	9.76563	5.15189	4.75768	4.67261	6.94705	2.97309
HS6ST1P1	1	21428303..21429536	ENSG00000187952	0	0	0	0	0	0	0	0	0	0	0	0	0	0	0	0	0	0	0	0	0	0	0	0
CROCCP5	1	21434318..21437558	ENSG00000186543	0	0	0	0	0	0	0	0	0	0	0	0	0	0	0	0	0	0	0	0	0	0	0	0
NBPF3	1	21440128..21485005	ENSG00000142794	22.7978	22.3248	23.5138	25.7918	28.6462	27.7343	22.9364	22.7251	24.8522	27.3291	28.2349	29.6145	23.448	21.7588	24.0029	27.4697	28.253	29.238	24.5475	22.8141	24.5603	26.096	25.0542	25.6278
PFN1P10	1	complement(21459756..21460082)	ENSG00000176378	0	0	0	0	0	0	0	0	0	0	0	0	0	0	0	0	0	0	0	0	0	0	0	0
ALPL	1	21509397..21578410	ENSG00000162551	1.90273	1.8657	1.76423	4.03993	4.34138	5.01527	2.04135	1.48096	2.91034	2.91696	3.46616	3.14054	1.99751	1.84619	1.74186	2.62113	3.26294	3.03266	2.16613	1.45441	1.79403	3.80029	2.95347	4.50636
LINC02596	1	21586472..21591187	ENSG00000233431	0	0	0	0	0	0	0	0	0	0	0	0	0	0	0	0	0	0	0	0	0	0	0	0
RAP1GAP	1	complement(21596221..21669357)	ENSG00000076864	1.64552	1.65146	1.70883	1.24467	1.56438	1.40128	1.33799	1.47781	1.38934	1.70279	0.992312	1.26747	1.43958	1.46514	1.35575	0.827878	0.875748	0.907861	2.30151	1.61718	1.4785	0.896337	0.533055	1.14064
USP48	1	complement(21678298..21783606)	ENSG00000090686	21.7589	21.7985	24.9483	29.592	29.8561	32.6443	23.228	23.1635	22.2825	19.3356	13.8016	20.074	23.5393	25.2168	23.7414	27.2129	27.9265	29.1702	22.5271	21.2538	20.6631	19.6938	11.8463	17.1407
ENSG00000231978	1	21768269..21768575	ENSG00000231978	0	0	0	0	0	0	0	0	0	0	0	0	0	0	0	0	0	0	0	0	0	0	0	0
LDLRAD2	1	21812265..21825225	ENSG00000187942	0	0	0	0	0	0	0	0	0.154389	0	0	0	0	0	0	0.0755691	0	0	0.205197	0	0	0	0	0
HSPG2	1	complement(21822244..21937310)	ENSG00000142798	1.21705	1.35382	1.3735	1.16283	0.852904	0.951805	1.16631	1.42403	1.28287	0.559737	0.766693	0.68873	1.22292	1.07173	1.21761	1.04967	0.851284	0.748206	1.34029	0.854348	1.33653	0.511414	0.633624	0.668882
ENSG00000232037	1	21908098..21908580	ENSG00000232037	0	0	0	0	0	0	0	0	0	0	0	0	0	0	0	0	0	0	0	0	0	0	0	0
ENSG00000283234	1	complement(21950679..21956871)	ENSG00000283234	0	0	0	0	0	0	0	0	0.298548	0	0	0	0	0	0	0	0	0	0	0	0	0	0	0
CELA3B	1	21977022..21998642	ENSG00000219073	0	0.212368	0	0	0	0	0	0	0	0	0	0	0	0	0	0	0	0	0	0	0	0	0	0
ENSG00000285959	1	21983606..22030617	ENSG00000285959	0	0	0	0	0	0	0	0	0	0	0	0	0	0	0	0	0	0	0	0	0	0	0	0
RN7SL386P	1	21987481..21987777	ENSG00000273610	0	0	0	0	0	0	0	0	0	0	0	0	0	0	0	0	0	0	0	0	0	0	0	0
RNU6-1022P	1	21987816..21987919	ENSG00000201919	0	0	0	0	0	0	0	0	0	0	0	0	0	0	0	0	0	0	0	0	0	0	0	0
CELA3A	1	22001657..22012542	ENSG00000142789	0	0	0	0	0	0	0	0	0	0	0.29052	0	0	0	0	0	0	0	0	0.252513	0	0	0	0
RN7SL186P	1	22010650..22010946	ENSG00000278124	0	0	0	0	0	0	0	0	0	0	0	0	0	0	0	0	0	0	0	0	0	0	0	0
RNU6-776P	1	22010985..22011088	ENSG00000201273	0	0	0	0	0	0	0	0	0	0	0	0	0	0	0	0	0	0	0	0	0	0	0	0
LINC01635	1	complement(22023990..22026048)	ENSG00000228397	0.25652	0.266325	0.570837	0	0.585293	0	0.260724	0	0.565004	0.294943	0.290047	0	0	0	0	0	0.546083	0.283054	0.500627	0.252102	0.512187	0.27946	0	0
LINC00339	1	22024558..22031223	ENSG00000218510	8.20156	9.4708	8.0081	9.2955	8.87923	10.6902	9.95212	8.38782	7.92626	8.37155	8.32722	10.6823	8.34655	9.80166	7.41237	8.12026	10.3332	7.8494	8.90142	9.70526	9.77536	8.11445	8.94651	8.35372
CDC42	1	22025511..22101360	ENSG00000070831	114.485	102.446	114.786	143.133	148.247	142.853	110.106	121.231	115.169	144.426	152.554	154.466	116.104	119.546	118.763	140.408	146.164	144.028	115.491	122.345	115.106	134.948	144.552	134.652
CDC42-AS1	1	complement(22028317..22052927)	ENSG00000285752	0.979043	1.01646	1.634	0.730804	1.25654	1.04216	0.995086	1.05511	0.808653	1.68853	0.968627	1.21197	0.899338	1.00583	1.38641	1.58325	3.25655	1.62047	0.597096	1.08245	2.077	2.26652	1.48666	2.29046
ENSG00000285794	1	22030527..22030748	ENSG00000285794	0	0	0	0	0	0	0	0	0	0	0	0	0	0	0	0	0	0	0	0	0	0	0	0
CDC42-IT1	1	22059197..22064199	ENSG00000230068	5.46255	6.61655	10.1299	15.7664	14.541	10.5219	5.08939	11.7739	6.51714	10.4679	15.9559	13.0234	6.21256	7.01503	7.03224	10.7968	8.72154	7.03216	6.21877	3.1316	5.45346	8.43066	5.52986	6.62644
MPHOSPH6P1	1	complement(22068340..22068827)	ENSG00000271428	0	0	0	0	0	0	0	0	0	0	0	0	0	0	0	0	0	0	0	0	0	0	0	0
WNT4	1	complement(22117313..22143969)	ENSG00000162552	0	0.421996	0.15075	0.161814	0.309136	0.164825	0.275414	0.0730068	0.14921	0.233671	0.229792	0	0.142236	0.0695971	0	0	0.288426	0.149501	0.198313	0.133153	0.135261	0	0.164588	0.140875
ENSG00000285873	1	22142850..22157401	ENSG00000285873	0.388418	0.403263	0	0.463894	0.44312	0.472525	0.789566	0.837192	0.427759	0	0.439184	0.854803	0.407767	0.399046	0.800051	0.418751	0.413434	0	0.37902	0.381728	0.387771	0	0.471845	0.403866
MIR4418	1	22266239..22266300	ENSG00000266564	0	0	0	0	0	0	0	0	0	0	0	0	0	0	0	0	0	0	0	0	0	0	0	0
PPIAP34	1	complement(22322840..22323331)	ENSG00000234397	0	0	0	0	0	0	0	0	0	0	0	0	0	0	0	0	0	0	0	0	0	0	0	0
ENSG00000279625	1	complement(22364630..22366482)	ENSG00000279625	0	0	0	0	0	0	0	0	0	0	0	0	0	0	0	0	0	0	0	0	0	0	0	0
ZBTB40	1	22428838..22531157	ENSG00000184677	9.48216	9.30954	9.13601	12.5967	12.7773	13.6252	8.38047	10.2189	9.91286	12.601	13.6349	12.1728	8.62004	10.2711	10.1547	12.8894	13.5303	13.9127	9.85616	10.0617	10.4953	14.2226	16.2766	14.5031
ZBTB40-IT1	1	22517474..22519708	ENSG00000237200	0	0	0	0	0	0	0	0	0	0	0	0	0	0	0	0	0	1.27322	0	0	0	0	0	0
EPHA8	1	22563489..22603595	ENSG00000070886	0.173909	0.0601853	0.0645002	0	0	0	0.0589196	0.0624736	0.255364	0	0	0.0637877	0.0608574	0.0595559	0.238808	0.124993	0	0	0	0	0.231493	0	0.0704208	0.0602752
MIR6127	1	complement(22633258..22633366)	ENSG00000276835	0	0	0	0	0	0	0	0	0	0	0	0	0	0	0	0	0	0	0	0	0	0	0	0
C1QA	1	22636628..22639678	ENSG00000173372	0	0	0	0	0	0	0	0	0	0	0	0	0	0	0	0	0	0	0	0	0	0	0	0
C1QC	1	22643633..22648110	ENSG00000159189	0	0	0	0	0	0	0	0	0	0	0	0	0	0	0	0	0	0	0	0	0	0	0	0
C1QB	1	22652762..22661637	ENSG00000173369	0	0	0	0	0	0	0	0	0	0	0	0	0	0	0	0	0	0	0	0	0	0	0	0
EPHB2	1	22710839..22921500	ENSG00000133216	2.49167	2.56077	2.35231	1.47289	1.55049	1.46968	2.07204	2.38689	2.27283	1.30222	1.39443	1.57858	2.45726	2.2237	2.35876	1.6823	1.63415	1.38858	2.43138	2.30034	2.41214	1.2887	1.28412	1.67484
MIR4684	1	22719517..22719598	ENSG00000265422	0	0	0	0	0	0	0	0	0	0	0	0	0	0	0	0	0	0	0	0	0	0	0	0
ENSG00000225952	1	complement(22835713..22836849)	ENSG00000225952	0	0.681347	0	0	0	0.79837	0	0	0	0.754562	0.742037	0	0	0	1.35175	0	0	0	0	0	0	0	0	0
MIR4253	1	complement(22863159..22863226)	ENSG00000264014	0	0	0	0	0	0	0	0	0	0	0	0	0	0	0	0	0	0	0	0	0	0	0	0
LACTBL1	1	complement(22953043..22965338)	ENSG00000215906	0	0	0	0	0	0	0	0	0	0	0	0	0	0	0	0	0	0	0	0	0	0	0	0
TEX46	1	complement(23010834..23019100)	ENSG00000227868	0.396734	0.411898	0.441428	0.473826	0.452607	0.482642	0.403236	0.855117	1.74767	0	0.448587	0	0.832996	0.40759	0	0.427717	0.844571	0.437771	1.54854	0.389901	0.396074	0.432213	0	0.412513
KDM1A	1	23019443..23083689	ENSG00000004487	4.89915	5.53258	5.75709	5.95379	6.27549	7.06836	4.96196	5.48357	5.28177	6.54214	6.16144	5.9394	5.39586	5.82793	5.09867	5.50414	5.65381	5.76629	5.3677	5.45674	5.38868	6.44218	5.93055	6.16642
ENSG00000240553	1	complement(23020147..23088058)	ENSG00000240553	0	0	0.526267	0	0	0	0	0	0	0	0	0	0	0	0.974236	0	0	0	0	0	0	0	0	0
MIR3115	1	23044305..23044372	ENSG00000263793	0	0	0	0	0	0	0	0	0	0	0	0	0	0	0	0	0	0	0	0	0	0	0	0
ENSG00000266802	1	complement(23057858..23057934)	ENSG00000266802	0	0	0	0	0	0	0	0	0	0	0	0	0	0	0	0	0	0	0	0	0	0	0	0
LUZP1	1	complement(23084030..23177808)	ENSG00000169641	18.6047	18.3669	19.1753	20.7386	20.1822	22.1965	20.2366	18.8894	19.6983	21.4289	21.8482	23.8121	17.6126	18.9461	17.4799	20.2336	18.7607	18.08	19.0782	19.3428	17.5636	17.5305	19.1908	18.1229
ENSG00000229010	1	23140325..23141142	ENSG00000229010	0	0	0	0	0	0	0	0	0	0	0	0	0	0	0	0	0	0	0	0	0	0	0	0
RNU6-514P	1	23162704..23162810	ENSG00000206935	0	0	0	0	0	0	0	0	0	0	0	0	0	0	0	0	0	0	0	0	0	0	0	0
RNU6-135P	1	23163953..23164053	ENSG00000252578	0	0	0	0	0	0	0	0	0	0	0	0	0	0	0	0	0	0	0	0	0	0	0	0
ENSG00000289014	1	complement(23167098..23167889)	ENSG00000289014	0	0	0	0	0	0	0	0	0	0	0	0	0	0	0	0	0	0	0	0	0	0	0	0
HTR1D	1	complement(23191895..23217502)	ENSG00000179546	1.51856	1.47807	1.05602	0.453411	0.866213	0.692771	1.25405	1.02284	1.46332	0.654757	0.751204	1.04436	0.996382	0.585044	1.4662	0.818577	0.909205	0.942545	1.29659	1.58568	1.80029	0.516989	0.345887	0.296055
ENSG00000215381	1	23244765..23245224	ENSG00000215381	0	0	0	0	0	0	0	0	0	0	0	0	0	0	0	0	0	0	0	0	0	0	0	0
LINC01355	1	complement(23281307..23287488)	ENSG00000261326	6.77434	5.86105	7.27303	22.5688	28.134	28.5552	7.30814	11.5914	9.4892	21.659	25.2637	22.9512	7.79804	7.38706	7.34399	18.2585	18.9121	21.4416	9.27779	9.6945	9.67	19.7452	19.9238	21.502
ENSG00000284726	1	23297797..23302866	ENSG00000284726	1.5646	0.541468	0.580288	3.11439	5.35485	6.34467	1.06016	4.49644	1.14872	2.39861	3.53819	4.59103	2.19006	1.07161	0.53712	2.24906	3.33074	4.60384	2.54458	1.53766	0.520667	1.70452	3.80132	2.71138
HNRNPR	1	complement(23303771..23344336)	ENSG00000125944	259.96	245.36	247.689	287.091	284.35	281.161	268.855	254.026	248.825	312.422	306.909	300.746	263.032	256.291	247.005	292.357	286.95	304.62	248.62	255.874	247.532	307.022	329.426	325.616
ZNF436	1	complement(23359448..23369836)	ENSG00000125945	16.1913	14.9652	13.6946	28.2203	25.9804	25.1422	15.0518	15.676	12.5399	24.595	22.7728	24.6242	13.474	11.6982	12.4047	21.7843	24.45	21.7153	12.2671	10.0908	12.8789	13.4087	18.3098	14.7138
ZNF436-AS1	1	23368949..23371839	ENSG00000249087	5.9717	5.94161	4.42962	9.50946	10.2191	6.96209	2.78188	7.77643	10.1388	5.7218	6.47085	8.2138	6.5304	5.11258	5.63764	10.4618	7.41568	7.68761	8.498	7.09152	7.20379	5.96359	5.74302	6.2092
Y_RNA_5	1	23370254..23370346	ENSG00000201405	0	0	0	0	0	0	0	0	0	0	0	0	0	0	0	0	0	0	0	0	0	0	0	0
ENSG00000271420	1	complement(23378380..23379029)	ENSG00000271420	0	0	0	0	0	0	0	0	0	0	0	0	0	0	0	0	0	0	0	0	0	0	0	0
TCEA3	1	complement(23380909..23424748)	ENSG00000204219	0.171432	0.266977	0.38149	0.307117	0.391151	0.417108	0.261362	0.369504	0.0943979	0.19711	0.290757	0.188638	0.359945	0.440308	0.441389	0.462051	0.182473	0.472911	0.418211	0.336959	0.599015	0.186763	0	0.623877
ENSG00000232482	1	23410832..23412146	ENSG00000232482	0	0	0	0	0	0	0	0	0	0	0	0	0	0	0	0	0	0	0	0	0	0	0	0
ASAP3	1	complement(23428563..23484568)	ENSG00000088280	11.3044	10.1628	11.032	18.1773	18.444	18.2082	9.11468	8.50745	12.1016	15.2486	15.4953	15.983	10.4752	9.40775	11.1869	13.0723	14.9901	11.8465	11.7087	10.1787	9.39413	6.94886	7.13472	8.93039
E2F2	1	complement(23506438..23531233)	ENSG00000007968	13.553	13.8914	12.1922	16.6688	16.9092	17.47	13.1889	15.3519	12.7663	13.0632	11.7378	12.4383	14.2282	17.2419	12.1762	16.1037	15.2853	14.5094	13.5628	14.9066	12.7244	10.3041	9.17783	10.4341
ENSG00000235052	1	complement(23549139..23550915)	ENSG00000235052	0	0	0.768627	2.47512	0	0	0	0	0	0	0	0	2.17565	0	0.711449	1.48951	0.735296	0	0.67409	0.678907	0	0.752582	1.67836	0.718279
ID3	1	complement(23557926..23559501)	ENSG00000117318	556.947	546.754	546.124	1419.12	1385.35	1369.7	569.285	596.362	570.457	1316.08	1365.19	1325.32	604.145	616.751	609.807	1541.63	1493.81	1505.6	599.154	700.283	636.743	1253.19	1569.55	1302.92
ENSG00000285802	1	complement(23576436..23593621)	ENSG00000285802	0	0	0.530248	0	0	0	0	0	0	0	0.269423	0	0	0.244801	0	0	0	0	0	0	0.237884	0	0	0
MDS2	1	23581495..23640568	ENSG00000197880	0	0.148455	0	0.170775	0	0.173953	0	0	0	0	0	0	0	0	0.147263	0	0	0	0.13953	0	0	0	0	0
ENSG00000229239	1	23670294..23680259	ENSG00000229239	0	0	0	0	0	0	0	0	0	0	0	0	0	0	0	0	0	0	0	0	0	0	0	0
RPL11	1	23691742..23696835	ENSG00000142676	370.45	407.855	319.122	462.385	457.896	477.041	393.739	339.992	337.519	510.253	484.906	505.268	364.03	343.587	333.083	509.603	513.345	533.738	371.544	359.762	367.232	608.659	639.984	632.652
ELOA-AS1	1	complement(23706901..23778325)	ENSG00000236810	1.64976	3.12337	1.07977	3.94067	2.54637	2.59729	2.36724	3.03295	2.35122	2.23161	2.52375	3.09675	1.32443	1.4955	2.19878	2.09247	1.9626	2.99831	3.03029	1.90746	1.25948	2.43163	3.18299	3.73346
ELOA	1	23743448..23762059	ENSG00000011007	108.144	103.532	105.908	128.032	130.43	133.209	107.821	106.009	104.048	138.496	136.73	127.683	110.748	115.339	104.945	132.909	132.225	130.444	97.7102	107.381	109.434	123.59	139.457	119.733
PITHD1	1	23778418..23788232	ENSG00000057757	41.6047	48.914	46.7756	49.8623	45.314	48.1447	43.6125	42.8062	49.4905	37.6691	30.3235	39.2403	42.612	52.4236	45.9832	50.7926	48.9132	48.7873	39.6078	39.8908	40.2329	45.7991	20.956	32.859
LYPLA2	1	23791145..23795539	ENSG00000011009	183.455	166.032	181.577	218.545	223.517	239.487	173.788	183.263	188.819	244.984	234.221	242.687	186.54	189.276	207.719	242.313	239.07	246.288	179.321	195.614	189.219	249.614	265.273	233.375
GALE	1	complement(23795599..23800781)	ENSG00000117308	52.1693	50.2767	48.0323	68.5849	62.7875	62.0125	45.8194	48.2398	50.3483	64.7454	58.6275	63.4525	49.7512	47.0506	52.908	61.5672	60.1072	52.0286	51.8396	51.6621	52.321	47.8973	49.0549	44.5547
HMGCL	1	complement(23801885..23838620)	ENSG00000117305	16.5675	15.1088	15.2578	23.3966	23.179	23.6958	15.4168	12.9688	13.191	21.4302	21.3909	21.4329	14.8074	14.6633	18.2732	21.6026	22.2815	19.3311	13.8727	16.6672	17.881	17.5003	16.7264	20.4273
FUCA1	1	complement(23845077..23868290)	ENSG00000179163	137.228	130.146	147.026	128.905	127.706	139.744	132.738	132.436	134.486	126.403	115.762	118.255	134.514	139.874	138.153	114.366	113.242	114.332	143.085	127.894	146.697	91.7155	95.9008	83.8477
CNR2	1	complement(23870515..23913362)	ENSG00000188822	0.239322	0.0621171	0.0665706	0.0714564	0.0682564	0.0727859	0	0.0644789	0.0658903	0	0.0676501	0.0658352	0	0	0.0616183	0	0.127367	0	0	0	0	0.195543	0	0.18663
BTBD6P1	1	complement(23901471..23902737)	ENSG00000229106	0	0	0	0	0	0	0	0	0	0	0	0	0	0	0	0	0	0	0	0	0	0	0	0
ENSG00000232557	1	23907111..23907885	ENSG00000232557	0	0	1.66902	0	0	0	0	0	0	0	1.69609	0	0	0	0	1.61718	0	0	0	0	0	0	0	0
MIR378F	1	23929070..23929147	ENSG00000264926	0	0	0	0	0	0	0	0	0	0	0	0	0	0	0	0	0	0	0	0	0	0	0	0
H3P1	1	complement(23949016..23949383)	ENSG00000230228	0	0	0	0	0	0	0	0	0	0	0	0	0	0	0	0	0	0	0	0	0	0	0	0
PNRC2	1	23956839..23963462	ENSG00000189266	157.332	159.795	150.828	251.765	247.774	253.953	159.679	148.055	153.304	254.175	261.687	263.197	149.371	154.024	155.811	261.189	256.659	266.951	163.761	164.259	154.339	263.562	277.409	286.164
SRSF10	1	complement(23964347..23980927)	ENSG00000188529	103.506	100.761	111.177	137.418	135.961	137.971	102.638	115.584	109.456	143.807	150.67	144.874	108.188	110.977	105.341	143.317	143.419	150.73	107.248	111.669	111.262	148.527	164.94	155.538
ENSG00000215905	1	complement(24007881..24008519)	ENSG00000215905	0	0	0	0	0	0	0.976125	0	0	0	0	0	0	0	0	0	0	0	0	0	0	0	1.16667	0
ENSG00000225315	1	24040835..24086799	ENSG00000225315	0	0	0	0	0	0	0	0	0	0	0	0	0	0	0	0	0	0	0	0	0	0	0	0
MYOM3	1	complement(24056035..24112135)	ENSG00000142661	0.0683757	0.0354945	0.0760786	0.0816623	0	0.166363	0	0.0368441	0.112952	0.0393086	0	0	0.0717819	0.0702467	0.0704191	0.0368578	0	0	0.200164	0.033599	0.0682619	0	0	0.0355476
MYOM3-AS1	1	24066774..24083565	ENSG00000230703	0	0	0	0	0	0	0	0	0	0	0	0	0	0	0	0	0	0	0	0	0	0	0	0
IL22RA1	1	complement(24119771..24143140)	ENSG00000142677	0.111824	0	0.373263	0	0.127572	0.136038	0.227312	0.120512	0.246299	0.128573	0	0	0.117394	0	0.115165	0	0	0.12339	0	0.219795	0.223275	0.243647	0	0
IFNLR1	1	complement(24154168..24187959)	ENSG00000185436	8.16212	10.063	8.58498	15.3838	14.1857	11.2483	8.16625	9.27733	8.91859	12.0974	12.2571	11.7178	9.37204	8.97507	8.66873	11.6869	11.5385	9.49891	9.458	7.64553	7.63926	10.6288	7.66882	9.14977
GRHL3	1	24199558..24364482	ENSG00000158055	1.99371	1.6866	1.6432	2.20475	1.17937	1.1678	1.87628	1.98946	1.46376	1.27352	1.33588	0.812523	2.40311	1.97241	2.43353	1.9902	1.65054	1.46662	1.80136	1.6691	2.28527	0.884893	0.897015	1.91945
LINC02800	1	24200240..24211693	ENSG00000230023	0	0	0	0	0.194359	0	0	0	0	0	0	0	0	0	0	0	0	0	0	0	0	0	0	0
GRHL3-AS1	1	complement(24307556..24321901)	ENSG00000232298	0.367999	0	0.818911	0.439507	1.25947	1.34305	1.49612	0.793181	0.405271	0.846238	1.24829	0	1.15899	0.756137	0.378996	1.19021	0	0.406063	2.15457	0.723321	0.367386	0.801816	0	0.382635
STPG1	1	complement(24356999..24416934)	ENSG00000001460	13.0651	11.0668	12.3132	14.0568	13.6806	13.0126	12.1883	10.2511	13.8586	11.0219	12.0944	12.9917	12.0064	12.358	13.4937	12.4096	10.9125	12.3337	11.5933	13.0947	12.6739	13.1449	13.938	13.7002
NIPAL3	1	24415802..24472976	ENSG00000001461	48.6792	45.632	49.575	60.1404	57.103	59.6688	44.979	47.4031	47.2592	58.5532	62.623	58.6558	44.2059	50.8723	47.2336	60.071	57.7024	57.1918	45.0805	45.4026	46.088	58.1824	63.9814	65.1515
ENSG00000288982	1	24476362..24476739	ENSG00000288982	0	0	0	0	0	0	0	0	0	0	0	0	0	0	0	0	0	0	0	0	0	0	0	0
RCAN3AS	1	complement(24496254..24535400)	ENSG00000286061	0.413395	0.429195	0.459966	0.493724	0.471614	0	0.420169	0	0	0	0.467425	0	0	0	0.851498	0	0	0	0.403392	0	0	0	1.00437	0
RCAN3	1	24502351..24541040	ENSG00000117602	13.9895	10.9962	13.4541	23.6125	23.9647	21.4748	12.4695	15.124	13.3652	18.4697	21.0573	19.6669	15.0107	15.2791	13.4986	15.5578	15.6421	18.6018	14.9429	14.0955	11.455	13.1252	11.9014	14.5459
NCMAP-DT	1	complement(24538802..24556024)	ENSG00000264443	6.75793	10.4112	16.0087	19.7872	16.9115	20.6858	9.30595	17.3852	17.7657	16.7936	16.2683	17.9908	15.5623	9.85437	15.0423	11.0461	14.8504	11.3057	15.7415	9.85519	14.1463	16.862	11.1225	12.9201
NCMAP	1	24556087..24609328	ENSG00000184454	0.227936	0	0.0845379	0	0.260036	0	0	0	0.083674	0	0.343635	0	0.0797635	0.0780576	0	0.081912	0	0	0	0	0.0758521	0	0.0922978	0.0790003
ENSG00000227312	1	24563627..24563974	ENSG00000227312	0	0	0	0	0	0	0	0	0	0	0	0	0	0	0	0	0	0	0	0	0	0	0	0
Y_RNA_6	1	complement(24625411..24625513)	ENSG00000239106	0	0	0	0	0	0	0	0	0	0	0	0	0	0	0	0	0	0	0	0	0	0	0	0
SRRM1	1	24631716..24673281	ENSG00000133226	161.003	148.207	172.106	196.847	196.379	197.269	163.843	171.241	167.282	211.498	217.924	202.583	176.537	177.623	175.028	201.741	200.026	200.823	166.303	173.509	171.81	212.396	221.572	218.922
ENSG00000284699	1	24704894..24717596	ENSG00000284699	0	0	0	0	0	0	0	0	0	0	0	0	0	0	0	0	0	0	0.346936	0	0	0	0	0
CLIC4	1	24745382..24844321	ENSG00000169504	331.015	300.763	313.303	441.658	438.211	441.468	330.633	318.81	314.993	405.73	410.318	395.586	332.254	315.657	332.773	424.072	398.27	423.302	340.896	328.571	348.205	459.337	442.375	498.452
RNU6-1208P	1	complement(24777873..24777979)	ENSG00000238482	0	0	0	0	0	0	0	0	0	0	0	0	0	0	0	0	0	0	0	0	0	0	0	0
RUNX3	1	complement(24899511..24965121)	ENSG00000020633	2.11199	2.32561	2.84839	3.59249	2.99353	3.03647	2.66699	2.68992	2.81928	2.35475	2.60512	3.02819	2.68752	2.16978	2.37284	2.96691	2.24801	3.03664	2.62295	2.95618	3.25856	2.09169	2.17689	2.72835
MIR6731	1	complement(24919345..24919416)	ENSG00000278034	0	0	0	0	0	0	0	0	0	0	0	0	0	0	0	0	0	0	0	0	0	0	0	0
RUNX3-AS1	1	24961345..24963097	ENSG00000229162	0	0	0	0	0	0	0.7809	0	0	0	0	0.42271	0.403292	0	0	0	0	0.42389	0	0	0	0	0	0
ENSG00000261025	1	complement(24968423..24970865)	ENSG00000261025	0	0	0	0	0	0	0	0	0	0	0	0	0	0	0	0	0	0	0	0	0	0	0	0
MIR4425	1	25023503..25023586	ENSG00000264371	0	0	0	0	0	0	0	0	0	0	0	0	0	0	0	0	0	0	0	0	0	0	0	0
LINC02793	1	25041136..25047404	ENSG00000285823	0	0	0	0	0	0	0	0	0	0.253103	0	0	0	0	0	0	0	0	0	0	0	0	0	0
ENSG00000233755	1	complement(25043707..25113120)	ENSG00000233755	0	0	0	0	0	0	0	0.393374	0	0	0	0	0	0	0	0	0	0	0	0	0	0	0	0
IFITM3P7	1	complement(25125053..25125454)	ENSG00000233419	0	0	0	0	0	0	0	0	0	0	0	0	0	0	0	0	0	0	0	0	0	0	0	0
ENSG00000231953	1	25208139..25209437	ENSG00000231953	0.637666	0	0.354751	1.90394	1.0912	0.387872	0.324058	0.343605	1.05338	0	0.360504	0.350832	0.334716	0.655115	0	1.0312	0.678734	0	0.933355	0	0.318302	0	1.54926	0.663027
SYF2	1	complement(25222276..25232502)	ENSG00000117614	67.4597	64.9239	75.2452	86.4514	87.4375	89.6849	62.0312	71.2614	69.787	83.8038	90.1537	84.0603	66.0873	68.791	63.9727	83.5292	82.2019	85.124	64.1981	67.0363	64.7636	90.8652	90.4688	93.6683
ENSG00000284602	1	25232586..25234775	ENSG00000284602	0	0	0	0	0	0	0	0	0	0	0	0	0	0	0	0	0	0	0	0	0	0	0	0
ENSG00000284657	1	25239494..25240253	ENSG00000284657	0	0	0	0	0	0	0	0	0	0	0	0	0	0	0	0	0	0	0	0	0	0	0	0
RSRP1	1	complement(25242249..25338213)	ENSG00000117616	31.5007	28.5741	31.0393	46.9574	50.0875	53.753	33.4917	34.2508	33.6087	46.8748	49.0605	45.0146	28.7949	26.6403	26.7056	42.4888	46.5327	44.727	26.1711	29.5321	27.3362	37.7342	47.1937	38.7884
ENSG00000272432	1	25247837..25248321	ENSG00000272432	0	0	0	0	0	0	0	0	0	0	0	0	0	0	0	0	0	0	0	0	0	0	0	0
ENSG00000261349	1	complement(25266102..25267136)	ENSG00000261349	0	0	0	0	0	0	0	0	0	0	0	0	0	0	0	0	0	0	0	0	0	0	0	0
RHD	1	25272393..25330445	ENSG00000187010	0.380328	0.197432	0.423174	0.340674	0.108473	0.347013	0.19328	0.204939	0.104712	0.765266	0.430037	0.104625	0.299456	0.0976839	0.293771	0.205015	0.303617	0.209834	0.0927814	0.0934445	0	0	0.462018	0.197727
SDHDP6	1	complement(25294164..25294643)	ENSG00000224183	0	0	0	0	0	0	0	0	0	0	0	0	0	0	0	0	0	0	0	0	0	0	0	0
ENSG00000259984	1	complement(25336429..25337465)	ENSG00000259984	0	0	0	0	0	4.17449	0	1.47922	0	0	0	6.04135	2.16143	0	0	0	0	0	0	0	0	0.747663	0	0
TMEM50A	1	25338317..25362361	ENSG00000183726	244.471	223.609	235.215	269.977	281.049	278.183	262.198	243.502	236.961	280.486	299.142	280.753	257.967	258.364	257.489	278.907	284.277	265.254	246.929	254.145	251.482	250.827	281.47	241.353
RHCE	1	complement(25362249..25430192)	ENSG00000188672	0	0	0	0	0.147707	0	0.131594	0.418596	0.285172	0.148865	0	0	0.135922	0.399046	0.266684	0.139584	0	0.142865	0.12634	0.127243	0.129257	0.141051	0.314564	0.269244
ENSG00000238084	1	25398721..25399198	ENSG00000238084	0	0	0	0	0	0	0	0	0	0	0	0	0	0	0	0	0	0	0	0	0	0	0	0
MACO1	1	25430858..25500209	ENSG00000204178	9.18341	7.72616	8.8086	10.6843	11.4702	11.4609	6.27625	10.1529	8.19546	9.55766	10.2942	11.2376	8.89289	8.78403	8.07179	9.90059	10.1962	9.3471	8.03419	7.62478	7.9826	7.41725	7.50138	8.2316
LDLRAP1	1	25543606..25568886	ENSG00000157978	20.1755	18.1456	22.3178	21.6443	20.8757	27.5409	18.7774	18.4563	19.3124	15.5773	11.0083	15.0369	21.6115	22.9569	21.3824	20.8026	19.3523	19.4795	20.7174	18.5599	17.7412	14.4402	8.54962	10.245
ENSG00000225643	1	25581478..25590356	ENSG00000225643	0.652188	0	0.725661	2.33676	0.744037	0	1.32575	0.70286	0	0	0.737428	0.717645	2.05403	0.670034	0.671678	1.40624	0	0	0.636408	0.640955	0.651103	0	0	0.678127
MAN1C1	1	25616791..25786206	ENSG00000117643	1.07145	1.31466	1.33666	0.930657	1.14827	1.14547	0.990009	1.36464	1.28724	1.15727	0.991219	1.07181	0.920313	1.2342	1.03659	0.665073	0.967662	0.573226	1.42572	1.404	0.875184	0.813552	0.512746	0.708951
ENSG00000233478	1	complement(25644544..25659111)	ENSG00000233478	0.14164	0.294107	0.315192	0	0.161587	0.17231	0	0.305289	0.155986	0.162855	0.160152	0.311711	0.148696	0.291031	0.291745	0.458103	0	0.625162	0.138213	0.278401	0.282808	0.462919	0.344125	0.147273
SELENON	1	25800193..25818221	ENSG00000162430	15.0957	14.7814	16.4779	18.2854	17.7114	19.67	14.0342	16.577	16.0732	21.3875	19.2529	16.2172	14.7962	14.2593	13.9995	18.2029	15.5349	14.3678	15.1493	15.5388	15.9991	17.381	15.2093	17.0351
ENSG00000255054	1	25811470..25823744	ENSG00000255054	0	0	0	0	0	0	0	0	0	0.45731	0	0	0	0	0	0	1.27006	0	0	0	0	0	0	0
ENSG00000228172	1	complement(25816749..25820797)	ENSG00000228172	1.53662	0	2.84955	1.83521	5.25907	0	0	0	3.38451	0	3.47491	1.12723	4.8395	0	0	2.76104	1.09039	1.69556	0.999626	0	2.04542	0	0	2.13031
MTFR1L	1	25818640..25832942	ENSG00000117640	58.4695	50.0979	60.5217	69.8959	65.65	67.2961	56.5004	59.967	55.7142	65.4778	68.7533	64.2181	56.8755	61.3534	60.5525	66.6092	68.1926	70.5133	58.5394	62.2154	62.9291	62.9287	69.9718	61.8684
ENSG00000272478	1	complement(25831913..25832134)	ENSG00000272478	0	0	0	0	0	0	0	0	0	0	0	0	0	0	0	0	0	0	0	0	0	0	0	0
AUNIP	1	complement(25831913..25859458)	ENSG00000127423	42.7771	40.4734	32.4585	40.7778	42.5334	43.2871	42.8133	36.655	39.9064	43.92	46.7409	49.5175	47.9294	40.0501	41.2262	45.2716	46.7853	49.8	42.8909	46.0258	39.7021	54.5834	60.2287	57.1282
ENSG00000236528	1	25859580..25863420	ENSG00000236528	0	0	0	0	0	0	0	0	0	0	0	0	0	0	0	0	0.394929	0	0	0	0.740831	0.404214	0	0
PAQR7	1	complement(25861484..25875708)	ENSG00000182749	6.21469	4.33508	6.05045	7.65425	5.42822	6.37909	5.03348	5.86034	5.88168	5.35916	4.94081	5.76992	5.30097	7.08307	5.30034	5.44377	5.37464	5.78602	5.59054	5.82135	6.1074	2.96207	3.77476	2.92803
Y_RNA_7	1	25877496..25877605	ENSG00000207302	0	0	0	0	0	0	0	0	0	0	0	0	0	0	0	0	0	0	0	0	0	0	0	0
STMN1	1	complement(25884181..25906991)	ENSG00000117632	532.996	502.533	499.287	727.925	716.784	736.009	528.199	516.477	523.062	727.684	698.33	695.908	540.437	515.461	549.754	691.609	691.2	672.645	586.083	556.127	563.018	660.755	662.668	706.138
SNRPFP2	1	25887360..25887610	ENSG00000229786	0	0	0	0	0	0	0	0	0	0	0	0	0	0	0	0	0	0	0	0	0	0	0	0
ENSG00000223624	1	25888970..25889109	ENSG00000223624	0	0	0	0	0	0	0	0	0	0	0	0	0	0	0	0	0	0	0	0	0	0	0	0
MIR3917	1	complement(25906362..25906454)	ENSG00000283938	0	0	0	0	0	0	0	0	0	0	0	0	0	0	0	0	0	0	0	0	0	0	0	0
PAFAH2	1	complement(25959767..25998117)	ENSG00000158006	14.858	15.3397	12.93	13.6807	12.3104	13.3293	14.7641	15.6546	14.5347	16.7972	15.0167	13.9745	17.6024	13.9002	11.2842	13.9601	12.7226	14.5631	13.6885	14.9284	13.176	10.2185	12.1001	12.3419
RNU6-110P	1	25964197..25964300	ENSG00000207237	0	0	0	0	0	0	0	0	0	0	0	0	0	0	0	0	0	0	0	0	0	0	0	0
ENSG00000252190	1	26006006..26006130	ENSG00000252190	0	0	0	0	0	0	0	0	0	0	0	0	0	0	0	0	0	0	0	0	0	0	0	0
ENSG00000252691	1	26006216..26006299	ENSG00000252691	0	0	0	0	0	0	0	0	0	0	0	0	0	0	0	0	0	0	0	0	0	0	0	0
EXTL1	1	26019884..26036464	ENSG00000158008	0.277417	0.648045	0.385837	0.579816	0.712094	0.506232	0.422945	0.747427	0.763787	0.478454	0.548931	0.839464	0.582473	0.783772	0.571415	0.224311	0.664389	0.535695	0.947465	0.613438	0.761627	0.377782	0.0842507	0.360563
SLC30A2	1	complement(26037252..26046118)	ENSG00000158014	0	0.281694	0.10063	0.432062	0.206357	0	0.0919234	0	0.298805	0	0	0.298555	0	0.185832	0.372576	0.0975043	0.192532	0.199592	0.353012	0.177767	0	0	0	0.0940383
ENSG00000284309	1	26046665..26049099	ENSG00000284309	0	0	0	0	0	0	0	0	0	0	0	0	0	0	0	0	0	0	0	0	0	0	0	0
TRIM63	1	complement(26051301..26068436)	ENSG00000158022	0	0	0	0	0	0	0	0.131786	0	0	0	0	0.128377	0	0	0	0	0	0	0	0	0	0	0
PDIK1L	1	26111165..26125555	ENSG00000175087	42.4154	39.4464	52.8047	68.7258	66.9878	64.4579	45.0062	50.6989	52.1129	67.9106	69.2828	67.1961	48.7346	48.2601	46.5287	58.4631	61.4707	61.2093	47.2537	47.3877	45.7931	63.9695	57.9874	62.3466
FAM110D	1	26159079..26163962	ENSG00000197245	0	0.233688	0.250442	0.268823	0	0	0.228774	0	0	0	0	0.123838	0.354447	0	0.115906	0.121332	0	0.248367	0	0.221209	0.112355	0.122607	0.136715	0.234037
C1orf232	1	complement(26164101..26168963)	ENSG00000282872	0	0	0	0	0	0	0.266142	0	0	0	0	0	0.274895	0	0	0	0	0	0	0	0	0	0	0
ZNF593OS	1	complement(26169516..26171831)	ENSG00000236782	1.97544	4.41742	3.38152	2.17782	0.69343	2.4032	2.00781	2.29269	3.01226	2.44605	2.06181	2.0065	1.91432	4.52734	4.38195	1.14677	1.45569	1.3414	1.77936	2.2401	2.42727	1.65546	2.03055	1.89601
ZNF593	1	26169908..26170873	ENSG00000142684	162.668	163.97	155.137	155.73	165.939	149.204	160.522	168.813	168.717	157.345	164.465	160.052	180.258	166.234	161.767	179.546	187.802	208.934	189.386	182.281	189.463	240.037	258.77	249.231
CNKSR1	1	26177484..26189884	ENSG00000142675	1.3523	1.48658	1.32763	1.33006	1.089	0.87095	1.29361	1.20019	1.40167	0.640234	0.719551	1.05037	1.33616	1.06241	1.14694	1.11487	1.10072	0.702202	1.31958	0.781771	1.11181	1.29991	2.02929	1.24066
CATSPER4	1	26190561..26202968	ENSG00000188782	0.155176	0	0	0	0	0	0	0	0.170893	0	0	0	0	0.159422	0	0	0	0	0	0	0	0	0	0
ZPLD2P	1	26209741..26229844	ENSG00000236155	0	0	0	0.224675	0.107307	0	0	0	0	0.108149	0	0	0.0987457	0.0966338	0	0.101406	0	0	0.0917841	0	0	0.102472	0.228526	0.195602
ENSG00000278572	1	complement(26218581..26220476)	ENSG00000278572	0	0	0	0	0	0	0	0	0	0	0	0.771129	0	0	0	0.377761	0	0	0	0	0	0	0	0
CEP85	1	26234200..26278808	ENSG00000130695	35.0212	30.5116	34.8791	52.283	51.4084	52.3619	30.8657	32.7934	35.6015	58.9218	52.8902	55.9177	32.6521	34.9731	31.7169	53.9939	55.8499	55.4657	34.831	34.5985	32.7624	55.0951	58.4599	56.5945
ENSG00000270733	1	complement(26263041..26263398)	ENSG00000270733	0	0	0	0	0	0	0	0	0	0	0	0	0	0	0	0	0	0	0	0	0	0	0	0
SH3BGRL3	1	26280086..26281522	ENSG00000142669	359.597	370.728	372.1	681.144	654.743	633.009	357.084	362.346	342.556	652.851	674.136	645.762	379.776	398.992	356.27	600.903	619.683	530.114	366.335	367.186	360.434	338.085	393.151	343.239
UBXN11	1	complement(26281328..26318363)	ENSG00000158062	26.2562	28.6541	28.4669	28.872	27.0428	30.4712	26.0722	27.5001	26.8448	26.7145	27.41	29.5564	26.8592	32.0798	27.3174	29.9717	34.1656	31.269	29.0282	31.0175	29.0952	28.0921	34.6692	30.5122
CD52	1	26317958..26320523	ENSG00000169442	1.34907	1.40063	0	0.402803	0.384764	0.820595	0	0.36347	0.371426	0.387783	0.762693	0.371116	1.41627	0.346495	0.347345	0.363605	0.717976	0.372152	0	0.994373	0.67341	0.734855	0	0
CRYBG2	1	complement(26321698..26360080)	ENSG00000176092	0.913726	0.616622	0.66083	0.818458	0.469083	0.444633	0.46435	0.590831	1.00627	0.630352	0.516574	0.804345	0.767395	0.422428	0.517567	0.443287	0.389029	0.403295	0.847036	0.942888	0.729764	0.796351	0.554991	0.617543
ENSG00000225854	1	26326688..26327033	ENSG00000225854	0	0	0	0	0	0	0	0	0	0	0	0	0	0	0	0	0	0	0	0	0	0	0	0
ZNF683	1	complement(26361634..26374522)	ENSG00000176083	0	0	0	0	0	0	0	0	0	0	0	0	0	0	0	0	0	0	0	0	0	0	0	0
LIN28A	1	26410817..26429728	ENSG00000131914	0.396235	0.329104	0	0.47323	0.36163	0.192814	0.483274	0.256212	0.436368	0.182234	0.179209	0.523204	0.249584	0.244246	0.489691	0.256307	0.337404	0.262332	0.618636	0.389411	0.237345	0.259002	0.385073	0.164798
DHDDS	1	26432282..26471306	ENSG00000117682	21.0641	19.9447	20.1247	22.2055	24.351	26.3086	22.0944	20.582	21.9604	24.6713	25.659	23.3018	18.1625	20.2555	23.1398	20.9529	22.7197	23.7387	21.8151	19.8733	20.244	22.2747	21.7672	20.909
ENSG00000223583	1	complement(26454653..26455187)	ENSG00000223583	0	0	0	0	0	0	0	0	0	0	0	0	0	0	0	0	0	0	0	0	0	0	0	0
DHDDS-AS1	1	complement(26462756..26468014)	ENSG00000225891	0	0.778065	0.277949	0.298349	0.569976	0.3039	0.507802	0.269216	0.275109	0.574448	0.564913	0.274879	0	0.256643	0.257272	1.88521	0.531792	1.65388	0.975051	0.491009	1.49635	0.272147	0.606926	0
HMGN2	1	26472440..26476642	ENSG00000198830	1898.54	1903.41	1740.93	2578.08	2500.04	2513.93	2115.49	1937.46	1920.04	2688.09	2662.34	2634.94	2108.95	2163.3	2139.81	2814.94	2916.51	2670.09	2010.29	2238.62	2160.55	2217.9	2624.19	2058.16
DPPA2P2	1	complement(26519354..26520250)	ENSG00000224129	0	0	0	0	0	0	0	0	0	0	0	0	0	0	0	0	0	0	0	0	0	0	0	0
RPS6KA1	1	26529761..26575030	ENSG00000117676	2.24852	3.05703	3.0975	2.30181	3.29809	3.58208	2.44861	1.96165	3.53751	2.40065	2.96613	2.47419	2.81016	2.64005	2.7568	1.84695	2.33635	2.00851	3.13445	2.31502	2.56546	2.62457	2.4063	2.33795
MIR1976	1	26554542..26554593	ENSG00000238705	0	0	0	0	0	0	0	0	0	0	0	0	0	0	0	0	0	0	0	0	0	0	0	0
RN7SL679P	1	complement(26593243..26593546)	ENSG00000243905	0	0	0	0	0	0	0	0	0	0	0	0	0	0	0	0	0	0	0	0	0	0	0	0
Y_RNA_8	1	complement(26593940..26594041)	ENSG00000252802	0	0	0	0	0	0	0	0	0	0	0	0	0	0	0	0	0	0	0	0	0	0	0	0
RNU7-29P	1	complement(26602369..26602432)	ENSG00000252429	0	0	0	0	0	0	0	0	0	0	0	0	0	0	0	0	0	0	0	0	0	0	0	0
ENSG00000289452	1	complement(26620707..26620910)	ENSG00000289452	0	0	0	0	0	0	0	0	0	0	0	0	0	0	0	0	0	0	0	0	0	0	0	0
ENSG00000229247	1	complement(26640377..26640614)	ENSG00000229247	0	0	0	0	0	0	0	0	0	0	0	0	0	0	0	0	0	0	0	0	0	0	0	0
ENSG00000238316	1	complement(26642286..26642389)	ENSG00000238316	0	0	0	0	0	0	0	0	0	0	0	0	0	0	0	0	0	0	0	0	0	0	0	0
ENSG00000235069	1	26647447..26647681	ENSG00000235069	0	0	0	0	0	0	0	0	0	0	0	0	0	0	0	0	0	0	0	0	0	0	0	0
ENSG00000260063	1	complement(26692132..26694131)	ENSG00000260063	0	0	0	0	0	0	0	0	0	0	0	0	0	0	0	0	0	0	0	0	0	0	0	0
ARID1A	1	26693236..26782104	ENSG00000117713	16.125	16.3839	15.8499	23.401	22.6853	22.7734	16.4162	15.2948	15.7754	21.7064	22.0048	22.2594	15.733	17.5183	15.7615	21.7518	22.1801	22.3215	15.4506	16.9922	17.552	22.067	21.8078	21.0061
PIGV	1	26787054..26800659	ENSG00000060642	7.01401	6.10886	6.9804	7.63233	7.69063	7.63212	6.25763	7.18101	7.38111	6.67569	6.91736	7.20343	6.17709	6.44531	6.8223	7.18368	8.4197	7.8255	6.61615	6.8932	6.53551	6.28281	6.57974	7.45503
RN7SL165P	1	26814822..26815112	ENSG00000241188	0	0	0	0	0	0	0	0	0	0	0	0	0	0	0	0	0	0	0	0	0	0	0	0
ENSG00000287810	1	26817300..26817476	ENSG00000287810	0	0	0	0	0	0	0	0	0	0	0	0	0	0	0	0	0	0	0	0	0	0	0	0
ZDHHC18	1	26826688..26857604	ENSG00000204160	4.55779	4.3127	3.91578	6.06359	5.52877	5.61491	3.28378	3.60621	4.32052	5.1078	5.34919	5.26917	4.23973	4.08979	3.92157	5.41133	4.85133	6.68442	4.6164	3.68549	4.55021	4.274	4.8359	4.79905
SFN	1	26863149..26864456	ENSG00000175793	7.22493	5.75082	9.1107	12.368	9.89092	12.8911	4.406	5.70993	3.97835	9.69162	7.89691	9.27506	4.29808	3.46389	6.2007	8.0488	9.48464	4.25186	4.23007	3.78693	6.01075	4.46026	3.21814	3.00491
GPN2	1	complement(26876132..26890283)	ENSG00000142751	18.3321	23.6427	20.7502	24.7731	25.0387	25.234	23.21	22.6275	23.2625	22.1719	21.3018	22.6149	22.1754	16.0314	20.5131	25.2346	23.6313	23.448	21.231	16.8942	18.3015	20.8007	21.4219	18.9952
ENSG00000226698	1	26876133..26878245	ENSG00000226698	0	0	0	0	0	0	0	0	0	0	0	0	0	0	0	0	0	0	0	0	0	0	0	0
ENSG00000289554	1	complement(26881109..26882235)	ENSG00000289554	0	0	0	0	0	0	0	0	0	0	0	0	0	0	0	0	0	0	0	0	0	0	0	0
GPATCH3	1	complement(26890488..26900467)	ENSG00000198746	22.7835	25.5643	25.1927	30.2529	37.1317	30.8158	26.3212	23.3336	27.273	31.7282	33.9217	34.4131	26.7412	26.8962	28.8568	35.8525	29.0709	36.3829	22.2322	24.3382	29.8095	30.9877	35.9287	30.4581
NUDC	1	26900238..26946871	ENSG00000090273	383.14	412.942	444.025	391.013	403.029	386.178	418.536	424.233	442.532	396.399	378.064	402.608	438.92	353.739	425.574	422.244	408.994	442.176	407.76	362.084	389.68	459.337	443.533	448.406
NR0B2	1	complement(26911489..26913975)	ENSG00000131910	0.540784	0.561454	0.90256	0.645868	0.616944	0	0.549646	0.874201	1.19111	0.310892	0.917196	0	0.851586	1.38896	0.835418	0	0.287807	0	0.791549	0.53147	0.539884	0	0.328469	0
KDF1	1	complement(26949562..26960468)	ENSG00000175707	4.07556	5.46547	5.66837	3.85345	2.32477	2.68562	4.48754	4.39221	6.54551	2.53826	1.9201	2.61602	4.10031	5.23385	4.72202	2.19692	2.71128	0.9369	5.4683	4.50604	4.06878	0.555004	0.618868	0.882844
RPL12P13	1	26980165..26980975	ENSG00000172746	0	0	0	0	0	0	0	0	0	0	0.716656	0	0	0	0	0	0.674637	0	0	0	0	0	0	0
RPL32P6	1	26983628..26984024	ENSG00000224064	0	0	0	0	0	0	0	0	0	0	0	0	0	0	0	0	0	0	0	0	0	0	0	0
OSTCP2	1	complement(26985897..26986340)	ENSG00000225294	0	0	0	0	0	0	0	0	0	0	0	0	0	0	0	0	0	0	0	0	0	0	0	0
TRNP1	1	26993692..27000886	ENSG00000253368	2.22845	2.8094	2.12528	1.90105	0.726367	1.74278	1.9414	2.74467	2.80475	1.0981	1.07987	1.7515	2.00525	2.28943	1.80325	1.20124	1.35541	0.175639	3.57244	2.3465	1.90692	1.56069	1.54691	0.993033
TENT5B	1	complement(27005020..27012850)	ENSG00000158246	0.396734	0.137299	0.294286	0.631768	0.301738	0.482642	0.537647	0.142519	0.291278	0.912317	0.897173	0.436552	0.416498	0.271727	0.680984	0.570289	0.281524	0.145924	0.387135	0.519868	0.132025	0.144071	0	0.137504
SLC9A1	1	complement(27098809..27166981)	ENSG00000090020	4.62722	6.33504	5.31823	6.86241	7.7733	8.59843	4.28959	5.15113	5.48788	5.67109	4.59955	5.76305	4.96449	6.58224	4.9226	5.3175	5.57472	4.26422	4.76335	3.64801	4.3657	4.37627	3.70621	3.64809
ENSG00000229985	1	27176751..27177277	ENSG00000229985	0	0	0	0	0	0	0	0	0	0	0	0	0	0	0	0	0	0	0	0	0	0	0	0
CHCHD3P3	1	complement(27200834..27201473)	ENSG00000214973	0	0	0	0	0	0	0	0	0	0	0	0	0	0	0	0	0	0	0	0	0	0	0	0
NPM1P39	1	27206930..27207796	ENSG00000225159	0	0	0	0	0	0	0	0	0	0	0	0	0	0	0	0	0	0	0	0	0	0	0	0
SNRPEP7	1	27211265..27211484	ENSG00000225990	0	0	0	0	0	0	0	0	0	0	0	0	0	0	0	0	0	0	0	0	0	0	0	0
ENSG00000224311	1	complement(27229106..27234352)	ENSG00000224311	0	0	0	0	0	0	0.844773	0	0	0	0	0	0	0	0.855991	0	0	0	0	0	0	0	0	0
WDTC1	1	27234632..27308636	ENSG00000142784	9.69908	9.35051	10.0802	13.4295	11.673	13.0959	8.72056	10.0506	11.6792	11.8871	13.0155	12.1385	10.9655	9.47173	8.72659	10.6863	10.6074	11.408	9.20438	9.11304	9.09771	11.147	9.77544	10.3619
Y_RNA_9	1	complement(27255464..27255567)	ENSG00000252098	0	0	0	0	0	0	0	0	0	0	0	0	0	0	0	0	0	0	0	0	0	0	0	0
ENSG00000243659	1	27311240..27311838	ENSG00000243659	0	0	3.72866	1.33411	2.54872	1.35893	0	1.20383	0	0	0	2.45832	0	0	3.45128	1.20428	3.56697	1.23259	0	0	0	1.21694	0	2.32295
TMEM222	1	27322145..27336400	ENSG00000186501	47.7859	44.2784	48.7841	59.9293	55.5594	54.8799	42.2028	45.6586	43.8678	50.8166	50.6097	55.4472	42.2609	44.1046	44.2128	54.7803	55.1334	52.1074	45.3248	48.4845	42.9287	53.8994	61.213	52.6135
RNU6-48P	1	27325219..27325325	ENSG00000206888	0	0	0	0	0	0	0	0	0	0	0	0	0	0	0	0	0	0	0	0	0	0	0	0
ACTG1P20	1	27325329..27325796	ENSG00000241547	0	0	0	0	0	0	0	0	0	0	0	0	0	0	0	0	0	0	0	0	0	0	0	0
SYTL1	1	27342020..27353937	ENSG00000142765	4.23093	3.57268	2.88731	2.3581	2.89607	3.98041	3.03885	2.43182	3.60331	1.94586	1.46706	1.36563	1.71746	1.4489	2.09154	1.7029	1.26096	1.43169	2.91751	1.44146	2.1401	0.430201	0.822349	0.703872
MAP3K6	1	complement(27354067..27366961)	ENSG00000142733	0.822329	0.569173	0.975967	2.55352	1.00068	2.40095	1.33729	0.945301	1.20749	1.00853	1.23974	1.08583	1.20861	0.732187	1.63735	0.945652	0.875291	0.48394	0.855927	1.13143	1.03988	0.776419	0.66597	0.684028
FCN3	1	complement(27369110..27374824)	ENSG00000142748	0	0	0	0.173452	0	0	0	0	0	0	0	0	0	0	0	0	0	0	0	0	0	0	0	0
CD164L2	1	complement(27379176..27383333)	ENSG00000174950	0.157977	0	0	0	0	0	0	0	0	0	0	0	0.165847	0	0	0.170315	0	0	0	0	0.157714	0	0	0
ENSG00000231207	1	27389468..27390145	ENSG00000231207	0	0	0	0	0	0	0	0	0	0	0	0	0	0	0	0	0	0	0	0	0	0	0	0
GPR3	1	27392622..27395814	ENSG00000181773	1.47406	1.68344	1.47611	1.0563	1.51349	1.4346	1.79786	1.58859	0.974016	1.86434	0.500016	0.648802	0.928496	1.66584	1.21449	0.476753	1.0983	0.813266	0.863037	1.44867	2.20741	1.12412	0.716269	0.613075
WASF2	1	complement(27404230..27490167)	ENSG00000158195	113.227	116.116	128.944	166.288	173.707	166.751	113.11	127.522	138.069	161.235	143.7	161.566	121.837	104.534	117.468	156.024	157.761	147.333	122.229	103.375	119.792	127.4	132.158	129.146
ENSG00000241169	1	27457198..27459582	ENSG00000241169	0	0.764128	0.818911	0.879014	1.6793	0	2.24418	0.793181	0.810543	0.846238	1.66438	0	0.772662	0	0.757992	0	0.783399	2.43638	1.43638	1.44664	0.734773	0	0	0.765269
ENSG00000237429	1	27525805..27530561	ENSG00000237429	0	0	0	0	0	0	0	0	0	0	0	0	0	1.14356	0	0	0	0	0	0	0	0	1.35218	0
AHDC1	1	complement(27534035..27604431)	ENSG00000126705	2.12612	2.56214	3.63294	3.80888	3.37843	2.72506	2.85555	3.0278	3.97212	3.31763	2.53278	2.8826	3.18862	2.2623	2.97167	3.11078	3.63704	3.14201	3.44544	2.42531	2.46371	2.81259	2.6289	2.28963
FGR	1	complement(27612064..27635185)	ENSG00000000938	0	0	0	0	0	0.113311	0	0	0	0	0	0	0	0	0	0	0	0	0	0	0	0	0	0
ENSG00000235912	1	27649419..27649610	ENSG00000235912	0	0	0	0	0	0	0	0	0	0	0	0	0	0	0	0	0	0	0	0	0	0	0	0
LINC02574	1	complement(27660328..27666279)	ENSG00000233975	0	0.370591	0	0	0.203609	0	0	0.384681	0.196551	0	0	0	0.562095	0.733431	0	0	0.189969	0.196935	0.696623	0.350801	0.178177	0.194435	0.433617	0
IFI6	1	complement(27666064..27672212)	ENSG00000126709	21.5389	27.2539	20.2208	30.5476	32.2512	35.2102	20.1816	29.3782	16.3078	23.9912	31.2036	20.3678	16.6056	15.9047	16.2903	26.1236	21.4933	27.109	14.1213	18.1912	15.1194	14.6657	22.0769	19.5961
ENSG00000225886	1	27669468..27703063	ENSG00000225886	0	0	0	0	0	0	0	0	0	0.219376	0	0.209947	0	0	0	0	0	0.210533	0	0	0	0	0	0
RNU6-949P	1	complement(27675603..27675709)	ENSG00000206767	0	0	0	0	0	0	0	0	0	0	0	0	0	0	0	0	0	0	0	0	0	0	0	0
CHMP1AP1	1	complement(27686810..27687471)	ENSG00000226662	0	0	0	0	0	0	0	0	0	0	0	0	0	0	0	0	0	0	0	0	0	0	0	0
RNU6-424P	1	27693731..27693835	ENSG00000207095	0	0	0	0	0	0	0	0	0	0	0	0	0	0	0	0	0	0	0	0	0	0	0	0
ENSG00000287244	1	complement(27724822..27725756)	ENSG00000287244	0	0	0	0	0	0	0	0	0	0	0	0	0	0	0	0	0	0	0	0	0	0	0	0
FAM76A	1	27725961..27763116	ENSG00000009780	23.2012	21.2588	24.0824	30.5921	30.3768	26.2361	18.3587	26.6819	27.266	22.7376	23.5046	25.1871	23.6214	24.6359	22.6116	27.8669	32.4024	28.9515	21.3483	28.3107	23.7844	24.8519	26.4821	28.1716
ENSG00000231344	1	27739091..27739439	ENSG00000231344	0	0	0	0	0	0	0	0	0	0	0	0	0	0	0	0	0	0	0	0	0	0	0	0
RPEP3	1	27739954..27740629	ENSG00000230833	0	0	0	0	0	0	0	0	0	0	0	0	0	0	0	0	0	0	0	0	0	0	0	0
STX12	1	27773219..27824443	ENSG00000117758	82.2118	84.1493	87.6927	110.361	98.8953	102.937	81.032	83.9549	88.5306	105.77	102.421	99.3086	85.3502	82.1625	84.4125	89.2575	87.3301	81.9365	81.759	83.2392	81.6612	75.118	77.0166	74.0207
ENSG00000269971	1	27773858..27774041	ENSG00000269971	0	0	0	0	0	0	0	0	0	0	0	0	0	0	0	0	0	0	0	0	0	0	0	0
ENSG00000270031	1	27819983..27820341	ENSG00000270031	0	0	0	0	0	0	0	0	0	0	0	0	0	0	0	0	0	0	0	0	0	0	0	0
RNU6-1245P	1	27824538..27824643	ENSG00000223062	0	0	0	0	0	0	0	0	0	0	0	0	0	0	0	0	0	0	0	0	0	0	0	0
ENSG00000286433	1	complement(27827812..27831209)	ENSG00000286433	0.214145	0.22233	0	0.76727	0	0.781545	0	0.230783	0	0.24622	0.484266	0	0.449625	0.440009	0	0.461737	0.227937	0	0.62689	0	0	0.233295	0	0.445323
PPP1R8	1	27830782..27851676	ENSG00000117751	69.4918	60.5298	63.3753	81.1241	74.8102	82.7696	71.4267	60.0575	61.6185	85.3044	78.4477	78.9289	64.7301	64.1505	65.1146	79.3825	75.9922	75.1979	71.3046	68.6248	64.4606	82.6552	92.0303	85.4035
SCARNA1	1	27834401..27834566	ENSG00000252947	0	0	0	0	0	0	0	0	0	0	0	0	0	0	0	0	0	0	0	0	0	0	0	0
THEMIS2	1	27872543..27886685	ENSG00000130775	0.272674	0.070774	0.0758481	0	0.0777689	0.165859	0	0.0734649	0.300292	0.0783791	0.38539	0.150021	0.0715644	0	0.0702057	0.0734922	0.145118	0	0.0665191	0	0.204165	0.0742647	0.165621	0.141759
RPA2	1	complement(27891524..27914746)	ENSG00000117748	367.641	362.541	370.31	432.242	431.571	425.389	360.412	368.785	361.622	457.811	430.074	426.06	381.281	405.963	406.304	487.211	480.516	487.959	378.141	436.165	415.606	455.26	466.115	489.567
SMPDL3B	1	27935000..27959157	ENSG00000130768	9.10835	9.45648	8.81829	15.2578	17.9483	17.2685	6.73281	8.28625	6.51356	18.6331	15.7826	16.1401	8.07189	8.14231	9.50237	15.1758	11.8354	13.8357	9.23424	7.09143	8.9751	17.3973	16.0941	21.5241
ENSG00000227050	1	complement(27938875..27960193)	ENSG00000227050	0	1.33217	0	0	0	0	0	0	0	0	0	0	0	0	0	0	0	0	1.25208	0	0	0	0	0
XKR8	1	27959588..27968093	ENSG00000158156	12.3449	10.9857	11.7734	13.2911	11.8634	13.9823	9.76577	12.5831	11.9209	9.64907	8.59503	10.2381	10.1508	10.6834	11.7117	10.8832	10.8097	10.9377	12.0462	8.4866	10.2601	5.69754	4.65405	4.29969
EYA3	1	complement(27970344..28088637)	ENSG00000158161	28.8822	28.866	31.8631	36.1343	40.0543	38.9541	33.6417	33.1343	37.3697	40.425	44.4113	39.5508	33.2038	37.1284	31.5128	39.9134	42.5904	41.9878	29.5231	32.6738	31.3797	42.1493	46.5824	45.2757
ENSG00000238231	1	complement(27990158..27990524)	ENSG00000238231	0	0	0	0	0	0	0	0	0	0	0	0	0	0	0	0	0	0	0	0	0	0	0	0
RN7SL559P	1	complement(28031884..28032180)	ENSG00000240750	0	0	0	0	0	0	0	0	0	0	0	0	0	0	0	0	0	0	0	0	0	0	0	0
SPCS2P4	1	complement(28095742..28096422)	ENSG00000228589	0	0	0	0	0	0	0	0	0	0	0	0	0	0	0	0	0	0	0	0	0	0	0	0
ENSG00000228943	1	28109739..28110298	ENSG00000228943	0	0	0	0	0	0	0	0	0	0	0	0	0	0	0	0	0	0	0	0	0	0	0	0
ENSG00000289576	1	complement(28116812..28126939)	ENSG00000289576	0	0	0	0	0	0	0	0.297269	0.303776	0	0.31189	0.303522	0	0.566772	0	0.297379	0	0	0.269164	0	0	0	0	0
ENSG00000214812	1	complement(28120449..28121321)	ENSG00000214812	0	0	0	0	0	0	0	0	0	0	0	0	0	0	0	0	0	0	0	0	0	0	0	0
RNU6-176P	1	complement(28142737..28142841)	ENSG00000253005	0	0	0	0	0	0	0	0	0	0	0	0	0	0	0	0	0	0	0	0	0	0	0	0
PTAFR	1	complement(28147166..28193936)	ENSG00000169403	1.04803	0.466321	0.832923	0.536433	0.170803	0.81962	0.608686	0.645402	0.659529	0.860717	0.931073	1.07084	0.707294	0.61526	0.925154	1.12987	0.956164	0.578215	0.949621	0.882837	0.67261	0.570875	0.636565	0.544854
DNAJC8	1	complement(28199456..28233029)	ENSG00000126698	420.881	400.553	451.328	501.494	522.155	510.162	424.789	465.202	455.352	537.899	551.755	532.518	457.513	451.981	463.073	501.191	495.754	509.846	444.922	451.741	421.268	453.417	514.456	459.365
ATP5IF1	1	28236109..28246906	ENSG00000130770	273.1	265.165	265.43	367.595	353.879	343.26	289.663	267.466	252.739	361.539	361.46	356.281	278.828	309.663	307.507	400.355	402.052	385.083	261.243	289.546	278.299	336.391	374.067	353.885
ENSG00000270605	1	complement(28239509..28241453)	ENSG00000270605	0	0	0	0	0	0	0	0	0	0	0	0	0	0	0	0	0	0	0	0	0	0	0	0
ENSG00000271398	1	28247144..28247568	ENSG00000271398	0	0	0	0	0	0	0	0	0	0	0	0	0	0	0	0	0	0	0	0	0	0	0	0
SESN2	1	28259518..28282491	ENSG00000130766	49.4985	53.1852	49.6078	53.14	52.0059	56.0105	45.0382	50.4025	48.4996	25.8408	21.7081	26.3321	51.5822	50.0116	53.4141	47.2821	45.7132	46.7871	51.9411	45.8739	44.5108	45.7966	24.4279	47.399
MED18	1	28329002..28335965	ENSG00000130772	24.5196	24.6461	22.7639	28.7246	26.5474	23.7492	21.588	24.7416	25.2831	25.6783	30.0199	29.902	24.9213	20.8584	25.2524	21.7201	25.7663	24.1262	23.9263	21.795	18.554	22.7991	26.3712	22.2471
PHACTR4	1	28369582..28500364	ENSG00000204138	30.6956	28.0696	31.7107	44.7842	43.0733	40.8514	30.7173	32.8949	31.1496	38.0653	41.4738	41.7349	30.9141	30.3856	29.3517	36.5274	36.0177	34.8207	30.9611	30.717	30.7735	34.1442	35.0922	33.5727
Y_RNA_10	1	complement(28422555..28422655)	ENSG00000206779	0	0	0	0	0	0	0	0	0	0	0	0	0	0	0	0	0	0	0	0	0	0	0	0
ENSG00000229820	1	28453541..28453934	ENSG00000229820	0	0	0	0	0	0	0	0	0	0	0	0	0	0	0	0	0	0	0	0	0	0	0	0
RNU6ATAC27P	1	28481362..28481480	ENSG00000221216	0	0	0	0	0	0	0	0	0	0	0	0	0	0	0	0	0	0	0	0	0	0	0	0
RCC1	1	28505943..28539300	ENSG00000180198	111.565	113.053	112.775	137.598	140.217	133.357	124.016	110.454	108.589	166.097	170.943	163.772	120.44	121.277	117.152	182.906	173.598	206.784	120.092	125.33	125.049	239.465	268.103	249.021
SNHG3	1	28505980..28510892	ENSG00000242125	13.3308	16.6403	11.746	17.7618	17.4938	14.53	17.1519	16.1104	17.5662	17.4539	20.3007	20.8584	14.9656	15.833	13.4911	21.7654	22.9654	24.5728	13.2338	16.2061	15.2318	33.7469	36.9749	37.0961
SNORA73A	1	28507366..28507571	ENSG00000274266	0	0	0	0	0	0	0	0	0	0	0	0	0	0	0	0	0	0	0	0	0	0	0	0
SNORA73B	1	28508559..28508762	ENSG00000200087	0	0	0	0	0	0	0	0	0	0	0	0	0	0	0	0	0	0	0	0	0	0	0	0
PRDX3P2	1	complement(28526318..28527227)	ENSG00000231468	0.51556	0.535265	1.72092	1.23148	0.588167	1.2544	1.57202	0.555616	2.27111	2.96391	2.91471	2.26921	1.08249	0.529667	1.06193	0.555822	2.74382	3.98221	0.503085	2.02672	1.5441	2.24666	1.25259	1.07213
ENSG00000279443	1	28544460..28546542	ENSG00000279443	0	0	0	0	0	0	0	0	0	0	0	0	0	0	0	0	0	0	0	0	0	0	0	0
TRNAU1AP	1	28553085..28578545	ENSG00000180098	19.8021	18.1313	20.4882	31.2424	31.0937	36.3572	19.5325	19.2932	20.9226	28.3972	27.4301	30.232	22.1694	21.0947	21.1464	29.305	28.544	29.0263	19.8221	20.251	17.8725	30.4091	32.0442	34.5694
SNHG12	1	complement(28578538..28583132)	ENSG00000197989	4.05227	5.00096	5.01921	7.85309	7.23974	7.16208	3.65241	3.95512	5.64153	6.59326	5.87866	7.48772	3.85281	3.06346	3.22846	7.00646	5.61537	6.83368	3.7304	4.73389	3.28222	8.16296	9.93819	6.6779
SNORD99	1	complement(28578749..28578822)	ENSG00000221539	0	0	0	0	0	0	0	0	0	0	0	0	0	0	0	0	0	0	0	0	0	0	0	0
SNORA61	1	complement(28579764..28579893)	ENSG00000278274	0	0	0	0	0	0	0	0	0	0	0	0	0	0	0	0	0	0	0	0	0	0	0	0
SNORA44	1	complement(28580381..28580512)	ENSG00000273544	0	0	0	0	0	0	0	0	0	0	0	0	0	0	0	0	0	0	0	0	0	0	0	0
SNORA16A_1	1	complement(28580920..28581054)	ENSG00000280498	0	0	0	0	0	0	0	0	0	0	0	0	0	0	0	0	0	0	0	0	0	0	0	0
SNORA16A_2	1	complement(28580920..28581056)	ENSG00000274582	0	0	0	0	0	0	0	0	0	0	0	0	0	0	0	0	0	0	0	0	0	0	0	0
TAF12	1	complement(28587829..28648291)	ENSG00000120656	12.0369	11.6992	11.7646	15.0312	15.9859	15.3109	12.606	11.1583	10.5564	13.7977	14.2719	13.5267	11.3306	12.1031	12.6603	14.7913	13.9414	13.6452	12.7095	14.1667	13.1491	13.3126	14.6667	16.0534
RAB42	1	28592200..28595449	ENSG00000188060	0.1369	0	0.152322	0.163502	0.15618	0.166544	0.139143	0.442609	0	0	0.154793	0.15064	0	0	0.281982	0	0	0	0.133588	0	0	0.149143	0	0
LINC01715	1	28643228..28648581	ENSG00000229388	1.93256	1.33761	0.716757	1.15404	1.10236	0.391838	2.2916	0.694236	1.41886	0.370337	1.09257	0.708839	1.35255	2.64725	0.663437	0.694494	2.39986	1.77704	0.942898	2.21582	2.2509	1.40359	1.95637	2.00942
ENSG00000270103	1	28648600..28648730	ENSG00000270103	0	0	0	0	0	0	0	0	0	0	0	0	0	0	0	0	0	0	0	0	0	0	0	0
RNU11	1	28648600..28648733	ENSG00000274978	0	0	0	0	0	0	0	0	0	0	0	0	0	0	0	0	0	0	0	0	0	0	0	0
GMEB1	1	28668778..28719353	ENSG00000162419	11.4941	9.79151	11.1494	14.6662	14.7379	15.8354	11.0834	11.1696	12.496	17.2821	18.7725	17.4581	10.8806	10.9507	9.51054	15.675	14.9531	15.2304	12.0787	11.5858	9.51343	16.9635	19.1542	16.7522
ENSG00000252777	1	28689665..28689794	ENSG00000252777	0	0	0	0	0	0	0	0	0	0	0	0	0	0	0	0	0	0	0	0	0	0	0	0
ENSG00000289291	1	complement(28736044..28737670)	ENSG00000289291	0	0	0	0	0	0	0	0	0	0	0	0	0	0	0	0	0	0	0	0	0	0	0	0
YTHDF2	1	28736621..28769775	ENSG00000198492	248.018	232.502	239.866	297.02	282.369	290.008	235.512	239.977	241.601	308.964	301.256	288.155	248.313	250.466	257.344	327.495	311.108	322.422	252.156	268.902	258.653	343.914	369.942	335.44
OPRD1	1	28812170..28871267	ENSG00000116329	0.10143	0.105306	0.0752375	0.161519	0.154286	0.041131	0.137456	0.145747	0.0372343	0.0777481	0.114686	0	0.106483	0	0.104461	0.109351	0.0359874	0.0373071	0.131967	0.199366	0.135015	0.0736669	0.0410719	0.0351546
ENSG00000233427	1	complement(28870483..28877336)	ENSG00000233427	0	0.301426	0.969108	0	0	0	0	0	0	0	0	0.319468	0	0	0	0	0	0	0.283304	0.285329	0	0.632585	0	0.905627
Y_RNA_11	1	complement(28881726..28881835)	ENSG00000199756	0	0	0	0	0	0	0	0	0	0	0	0	0	0	0	0	0	0	0	0	0	0	0	0
EPB41	1	28887091..29120046	ENSG00000159023	23.5393	24.1609	23.7543	29.3553	33.1994	27.8505	24.7737	29.4433	27.9189	28.8947	30.0363	27.3754	26.9449	24.9927	24.8106	30.2017	29.8852	29.4512	26.7826	24.3571	24.318	30.9483	30.0498	33.3056
ENSG00000225616	1	complement(28982278..28982608)	ENSG00000225616	0	0	0	0	0	0	0	0	0	0	0	0	0	0	0	0	0	0	0	0	0	0	0	0
Y_RNA_12	1	28985710..28985810	ENSG00000206704	0	0	0	0	0	0	0	0	0	0	0	0	0	0	0	0	0	0	0	0	0	0	0	0
Metazoa_SRP_1	1	29041199..29041480	ENSG00000277958	0	0	0	0	0	0	0	0	0	0	0	0	0	0	0	0	0	0	0	0	0	0	0	0
TMEM200B	1	complement(29119429..29123903)	ENSG00000253304	2.53843	2.76095	3.49687	1.01056	0.965307	2.05873	1.84288	2.73565	3.46113	1.52881	1.50344	0.532037	1.77659	3.97393	1.86735	1.17286	0.385988	1.20043	1.65134	2.01953	3.25826	0.658437	0.146841	0.125685
ENSG00000225750	1	complement(29144494..29146994)	ENSG00000225750	0	0	0	0	1.28806	0	0	0	0	0	0	0	0	1.15995	0	1.21723	0	0	0	0	1.12718	0	0	1.17396
SRSF4	1	complement(29147743..29181900)	ENSG00000116350	83.6346	88.2424	90.6683	110.012	110.023	104.008	93.0403	91.7132	93.2873	105.704	111.836	106.238	86.1861	74.2732	77.6974	96.5679	97.5119	96.6273	86.0091	72.4208	79.5313	89.1264	98.8606	91.6846
ENSG00000277916	1	complement(29171285..29171453)	ENSG00000277916	0	0	0	0	0	0	0	0	0	0	0	0	0	0	0	0	0	0	0	0	0	0	0	0
MECR	1	complement(29192657..29230942)	ENSG00000116353	20.5539	22.2088	21.5141	27.8209	24.7512	23.4302	22.1286	19.6896	22.0488	24.5078	27.63	24.0408	20.6188	21.1945	20.9329	28.0681	29.5753	27.0478	24.9592	24.0154	22.0396	39.3932	33.7538	41.3179
ENSG00000237934	1	29223933..29224816	ENSG00000237934	0.54975	0.570762	1.22336	1.31315	1.25435	1.33758	1.67628	1.77739	0.605431	0.632094	1.2432	1.20985	0.577137	0	1.13236	2.96341	1.75547	0.606614	1.60934	0.540282	0	0.598913	3.33915	1.14323
PTPRU	1	29236516..29326813	ENSG00000060656	8.57996	9.00578	8.54991	5.40511	4.89414	5.27627	7.23519	7.82402	7.99528	4.2279	3.73129	4.30555	7.1762	7.99138	6.60299	5.69231	4.86734	5.46198	8.51036	7.59823	7.43614	6.9334	6.35678	7.35263
LINC01756	1	complement(29329620..29350114)	ENSG00000230523	0	0.304513	0.163172	0	0	0	0	0	0	0	0	0	0	0	0	0.158104	0	0	0	0	0	0	0	0
ENSG00000225011	1	complement(29488193..29496893)	ENSG00000225011	0	0	0	0	0	0	0	0	0	0	0	0	0	0	0	0	0	0	0	0	0	0	0	0
ENSG00000228176	1	complement(29708851..29709547)	ENSG00000228176	0	0	0	0	0	0	0	0	0	0	0	0	0	0	0	0	0	0	0	0	0	0	0	0
ENSG00000284676	1	29755175..29790597	ENSG00000284676	0	0	0	0	0	0	0	0	0	0	0	0	0	0	0	0	0	0	0	0	0	0	0	0
ENSG00000270927	1	complement(29904865..29905357)	ENSG00000270927	0	0	0	0	0	0	0	0	0	0	0	0	0	0	0	0	0	0	0	0	0	0	0	0
LINC01648	1	complement(30013952..30037612)	ENSG00000233399	0	0	0	0	0	0	0	0	0	0	0	0	0	0	0	0	0	0	0	0	0	0	0	0
ENSG00000233372	1	30140263..30141607	ENSG00000233372	0.5717	0	0	0	0	0	0	0	0	0	0	0	0	0	0	0	0	0	0	0	0	0	0	0
ENSG00000231251	1	30226523..30226615	ENSG00000231251	0	0	0	0	0	0	0	0	0	0	0	0	0	0	0	0	0	0	0	0	0	0	0	0
ENSG00000236335	1	complement(30409560..30411638)	ENSG00000236335	0	0	0	0	0	0	0	0	0	0	0	0	0	0	0	0	0	0	0	0	0	0	0	0
ENSG00000231949	1	30415825..30421108	ENSG00000231949	0	0	0	0	0	0	0	0	0	0	0	0	0	0	0	0	0	0	0	0	0	0	0	0
MATN1	1	complement(30711277..30723585)	ENSG00000162510	0.0684203	0.284141	0	0.0817155	0	0	0.0695415	0.0737362	0.1507	0.0786685	0.0773627	0	0	0.140585	0	0.147527	0.145654	0.0754974	0.200294	0.0672419	0	0	0	0
MATN1-AS1	1	30718504..30726827	ENSG00000186056	0.704538	0.568918	0.783908	0.560961	0.625147	0.857097	0.318259	0.337457	0.258632	0.180015	0.354054	0.516833	0.410909	0.562969	0.161243	0.168791	0.0833238	0.259138	0.534715	0.61547	0.156304	0.170565	0.0950961	0.162791
ENSG00000287510	1	30731693..30733427	ENSG00000287510	0	0	0	0	0.333677	0	0	0	0	0	0.330713	0	0	0.600978	0	0	0	0.645478	0	0	0	0	0.355308	0
LAPTM5	1	complement(30732469..30757774)	ENSG00000162511	0.487929	0.303947	0.542897	0.233097	0	0	0.297555	0.315503	0.214939	0	0	0.10738	0.204894	0.100256	0.201004	0	0.207741	0	0.285674	0.38362	0.389694	0	0	0
MIR4420	1	complement(30739156..30739232)	ENSG00000264773	0	0	0	0	0	0	0	0	0	0	0	0	0	0	0	0	0	0	0	0	0	0	0	0
ENSG00000229607	1	complement(30810378..30815553)	ENSG00000229607	0	0	0	0	0	0	0	0	0	0	0	0	0	0	0	0	0	0	0	0	0	0	0	0
LINC01778	1	30824217..30834864	ENSG00000223382	0.746108	0.92955	0.166032	0.89109	1.87261	0.181534	0.303334	0.160815	0.657342	1.02944	0.337449	1.47778	1.4099	0.61322	1.22945	0.482625	0.317664	1.1526	0.436833	1.02656	0.44692	0.650265	0.181273	0.775782
RN7SKP91	1	30843823..30844110	ENSG00000222784	0	0	0	0	0	0	0	0	0	0	0	0	0	0	0	0	0	0	0	0	0	0	0	0
ENSG00000235143	1	30858158..30860254	ENSG00000235143	0	0	0	0	0	0	0	0	0	0	0	0	0	0	0	0	0	0	0	0	0	0	0	0
SDC3	1	complement(30869466..30908758)	ENSG00000162512	3.61154	2.82376	3.47269	3.08856	3.9167	3.41723	3.48946	3.55579	3.53541	3.53731	2.67196	3.18902	3.37018	2.97746	2.75516	2.93221	4.03398	2.55834	3.52416	2.7606	3.29394	2.67159	2.32904	3.66246
RN7SL371P	1	complement(30918469..30918735)	ENSG00000266210	0	0	0	0	0	0	0	0	0	0	0	0	0	0	0	0	0	0	0	0	0	0	0	0
PUM1	1	complement(30931506..31065991)	ENSG00000134644	139.115	126.551	137.635	188.137	184.651	194.358	135.834	135.516	141.049	188.288	191.349	176.164	137.105	142.531	145.722	198.143	189.296	178.493	140.995	145.369	145.581	178.508	190.958	181.7
ENSG00000237329	1	31036734..31037240	ENSG00000237329	0	0	0	0	0	0	0	0	0	0	0	0	0	0	0	0	0	0	0	0	0	0	0	0
ENSG00000232768	1	31050872..31051034	ENSG00000232768	0	0	0	0	0	0	0	0	0	0	0	0	0	0	0	0	0	0	0	0	0	0	0	0
SELENOWP1	1	complement(31094987..31095558)	ENSG00000215900	0	0	0	0	0	0	0	0	0	0	0	0	0	0	0	0	0	0	0	0	1.24795	0	0	0
ENSG00000225142	1	complement(31108188..31108623)	ENSG00000225142	0	0	0	0	0	0	0	0	0	0	0	0	0	0	0	0	0	0	0	0	0	0	0	0
NKAIN1	1	complement(31179745..31239887)	ENSG00000084628	0.664171	0.394032	0.844564	0.679912	0.54122	0.346281	0.578619	0.818027	0.835933	0.218187	0.321847	0.313213	0.199216	0.389912	0.488585	0.306874	0.201985	0	0.648101	0.466237	0.473618	0.3101	0.115261	0.789242
SNRNP40	1	complement(31259568..31296788)	ENSG00000060688	176.913	168.361	178.719	198.707	206.913	207.235	184.589	186.291	191.529	202.852	228.716	212.771	186.066	196.407	199.477	220.784	228.418	233.485	193.826	205.804	201.295	247.12	261.674	266.275
ENSG00000229447	1	complement(31263245..31263681)	ENSG00000229447	0	0	0	0	0	0	0	0	0	0	0	0	0	0	0	0	0	0	0	0	0	0	0	0
ZCCHC17	1	31296982..31364953	ENSG00000121766	136.924	127.516	141.584	170.777	175.102	160.987	138.001	143.851	144.291	171.196	168.726	180.258	144.089	144.714	140.509	180.676	183.094	172.619	148.332	146.33	139.806	161.853	172.11	167.092
ENSG00000229044	1	complement(31333067..31346799)	ENSG00000229044	0.717556	0	1.59678	0	2.45583	0	0	0	0	0	1.62268	2.36872	0	0	1.478	1.54719	0	0.791776	0	0	0	0	0.871678	0.746094
FABP3	1	complement(31365253..31376850)	ENSG00000121769	2.02794	2.80727	1.75498	2.422	3.34178	3.0153	3.20627	1.457	1.48889	3.62708	2.29299	3.71912	0.473103	1.85194	2.08854	2.67216	3.35774	1.98907	2.6385	2.65735	1.79961	1.22739	2.46352	1.64002
SERINC2	1	31409565..31434680	ENSG00000168528	25.8247	27.475	26.8049	40.1067	41.0173	41.0749	21.9815	23.7991	24.4205	32.4208	31.1604	32.3327	19.8305	20.3439	22.2734	24.9885	27.5851	18.8295	24.1313	17.4879	18.6758	9.84199	8.86829	8.2548
ENSG00000215899	1	complement(31487589..31488930)	ENSG00000215899	0	0	0	0	0	0	0	0	0	0	0	0	0	0	0	0	0	0	0	0	0	0	0	0
RNU6-40P	1	complement(31497577..31497683)	ENSG00000206981	0	0	0	0	0	0	0	0	0	0	0	0	0	0	0	0	0	0	0	0	0	0	0	0
LDC1P	1	31500085..31509648	ENSG00000260386	0	0	0	0	0	0	0	0	0	0	0.1336	0	0	0	0	0	0	0	0	0	0	0	0	0
Y_RNA_13	1	complement(31503631..31503744)	ENSG00000265961	0	0	0	0	0	0	0	0	0	0	0	0	0	0	0	0	0	0	0	0	0	0	0	0
LINC01226	1	31506226..31583306	ENSG00000284543	0	0.100444	0	0.115546	0.0551858	0.0588479	0.098332	0	0.159818	0	0	0	0	0	0.0498189	0.052151	0.0514888	0	0.0472028	0	0.0482928	0.0526992	0	0.0502972
ENSG00000229167	1	complement(31571585..31577898)	ENSG00000229167	0	0	0.431112	0	0	0	0	0.417566	1.28012	0.445498	0	0	0.406764	0.398065	0	0	0	0	0.378087	0	0.386818	0	0	0
TINAGL1	1	31576485..31587686	ENSG00000142910	0	0.0619289	0.132738	0.0712399	0.204149	0	0	0.0642835	0	0	0.0674452	0	0.0626206	0.0612813	0	0.128615	0.0634908	0	0.116412	0	0	0.0649834	0	0.0620214
HCRTR1	1	31617686..31632518	ENSG00000121764	0	0	0	0.149888	0	0.152676	0.255115	0	0	0	0.141904	0.138097	0	0	0.129251	0	0.267167	0.138482	0	0	0.125292	0.136724	0	0
PEF1	1	complement(31629866..31644896)	ENSG00000162517	223.892	206.409	213.324	235.919	227.456	229.793	223.384	225.099	209.427	250.421	260.845	246.83	233.706	231.474	222.41	258.181	254.601	255.024	225.526	237.304	218.143	248.699	268.194	259.465
PEF1-AS1	1	31644049..31660162	ENSG00000235790	0.426453	0.147584	0.158165	0.339547	0	0.172932	0.144481	0	0.156549	0.817215	0.32146	0.156418	0.447698	0	0.146399	0.459757	0	0.156855	0.138712	0.279406	0.283829	0.154863	0.690734	0.147805
ENSG00000264078	1	31644694..31649371	ENSG00000264078	0	1.36269	0.730196	0	0.748688	0	0.667019	0	1.44547	0.754562	0.742037	1.44426	0	0	0	0	0.698531	0	0	0	0	0.714953	0	0
COL16A1	1	complement(31652263..31704319)	ENSG00000084636	0.102131	0.176725	0.113637	0	0.0776764	0.082831	0.103805	0.146755	0.187459	0	0.153973	0.0374605	0.107219	0.104926	0.105183	0	0.0724727	0.0751302	0.0996601	0.0669148	0.135948	0	0	0
ADGRB2	1	complement(31727117..31764893)	ENSG00000121753	2.19319	1.39151	2.07874	1.16416	1.15836	1.28464	1.44481	1.57573	1.83386	0.887262	0.872535	0.759745	1.66288	1.71076	1.50582	1.00709	1.08076	0.806681	1.78343	1.27728	1.62188	0.575207	0.394705	0.675679
MIR4254	1	complement(31758660..31758735)	ENSG00000266580	0	0	0	0	0	0	0	0	0	0	0	0	0	0	0	0	0	0	0	0	0	0	0	0
ENSG00000254545	1	31789130..31791322	ENSG00000254545	0	0	0	0	0	0	0	0	0.646019	0	0	0	0	0	0	0	0	0	0	0	0	0	0	0
SPOCD1	1	complement(31790422..31816022)	ENSG00000134668	0.267863	0.278101	0.0993464	0	0.152793	0.108622	0.181502	0.288675	0	0.0513307	0.0504787	0	0.187471	0.0458654	0.183912	0.0481303	0.0475191	0	0.174254	0.0877499	0.267417	0	0.0542328	0.0464194
ENSG00000203620	1	complement(31842019..31855568)	ENSG00000203620	0.279138	0	0.310584	0	0.477674	0.169791	0	0	0	0	0	0	0.146522	0	0	0	0	0.30801	0	0.137165	0.139337	0	0	0
ENSG00000269967	1	complement(31851913..31921841)	ENSG00000269967	0	0	1.19419	0.640917	1.22443	1.30568	0.545433	1.735	1.77298	1.23404	1.82033	1.181	1.12674	1.65397	1.65803	0.578547	0.571201	2.36858	1.04731	0	1.60724	0	1.3038	1.11596
PTP4A2	1	complement(31906421..31944856)	ENSG00000184007	60.2965	54.7516	62.0732	63.2078	64.7702	66.6118	55.9389	61.8941	57.6636	64.8464	64.0356	68.9318	58.3703	64.6964	59.922	65.056	67.5788	67.3106	58.3793	60.4579	61.2275	65.3306	71.2508	71.4347
ENSG00000288678	1	complement(31919563..31919628)	ENSG00000288678	0	0	0	0	0	0	0	0	0	0	0	0	0	0	0	0	0	0	0	0	0	0	0	0
ENSG00000228634	1	31933020..31933975	ENSG00000228634	2.43719	4.4281	0.677938	5.09386	4.86575	4.4474	1.23856	0.656637	1.34202	1.40112	3.44466	2.6818	3.19825	1.87791	1.88252	1.31376	0.648539	1.34464	4.16188	0	1.21657	1.32757	1.48033	3.16765
ENSG00000284702	1	complement(31972189..31987034)	ENSG00000284702	0	0	0	0	0	0	0	0	0.185217	0.193374	0	0	0.176561	0	0	0	0	0	0	0	0	0	0	0
KHDRBS1	1	32013868..32060850	ENSG00000121774	41.8646	41.1577	43.4162	51.9104	51.2082	56.2283	37.0399	47.991	43.0704	45.9891	48.7433	52.0325	41.0575	45.2931	36.3417	46.6673	46.0746	41.291	36.3415	38.523	35.5834	40.3795	41.2468	40.0177
ENSG00000203325	1	complement(32052291..32073474)	ENSG00000203325	1.00964	1.04823	1.68507	2.41165	2.30365	1.22826	0.513091	1.08808	0	1.16086	0	2.22194	1.05993	0	0.519905	2.17697	1.07466	1.11407	2.46302	0.992248	1.00796	1.09993	0.613248	1.04979
TMEM39B	1	32072031..32102866	ENSG00000121775	24.979	21.8266	23.1399	31.9927	25.1443	29.4254	25.3884	24.7272	21.1608	31.5795	29.3939	26.7398	22.545	26.2431	23.6302	29.245	29.3548	33.1751	26.1393	25.1042	23.6962	34.7241	37.6213	34.7867
MIR5585	1	32086949..32087007	ENSG00000266203	0	0	0	0	0	0	0	0	0	0	0	0	0	0	0	0	0	0	0	0	0	0	0	0
Metazoa_SRP_2	1	complement(32087523..32087813)	ENSG00000276493	0	0	0	0	0	0	0	0	0	0	0	0	0	0	0	0	0	0	0	0	0	0	0	0
KPNA6	1	32108056..32176563	ENSG00000025800	102.904	107.144	111.489	131.376	125.348	119.791	111.503	114.177	107.977	132.257	134.791	133.08	113.308	117.655	114.419	122.007	127.023	119.421	111.132	114.085	106.233	108.839	120.594	105.196
ENSG00000250135	1	32170733..32176568	ENSG00000250135	3.77819	0	0	1.12809	1.61636	0	0	4.07174	0	0	0	0	0	0	2.91833	0	0	0	1.38254	0	0.942977	0.514509	1.14743	1.96423
TXLNA	1	32179675..32198285	ENSG00000084652	195.078	177.337	200.537	264.177	262.184	258.151	181.809	198.949	199.234	273.59	281.655	277.013	194.643	209.338	206.236	277.052	288.023	279.146	191.62	218.233	196.721	260.101	296.54	254.97
CCDC28B	1	32200595..32205453	ENSG00000160050	32.127	28.5416	31.8549	32.5415	34.7957	31.8606	25.6267	28.312	31.171	31.7956	29.9804	31.145	30.6535	30.9171	35.6	32.6191	33.2438	32.8474	33.9687	33.8118	35.2402	33.4051	30.2339	37.6332
ENSG00000224066	1	complement(32204769..32206814)	ENSG00000224066	1.39281	1.20504	0	1.9407	1.05931	2.82401	0.707817	0.750512	1.53388	0	0	1.5326	0.974795	0.476974	1.19536	1.00105	1.48251	0.768437	0.906072	0.68441	0.695245	1.51737	1.12798	0
IQCC	1	32205671..32208682	ENSG00000160051	11.3827	9.82601	14.515	15.733	15.6121	14.781	11.6992	13.0941	11.5497	14.7052	16.7749	17.31	11.4127	12.4826	10.1423	18.4764	18.2418	19.0518	12.3553	11.438	10.7254	14.0726	17.2456	18.0856
DCDC2B	1	32209089..32216192	ENSG00000222046	0.842265	0.349783	0.56229	1.4083	0.960882	2.25422	1.19849	0.363082	0.371029	1.54947	0.571408	2.03896	1.76845	0.346125	1.21441	0.726433	1.07581	1.85877	1.97252	0.827758	0.168173	1.28462	1.43244	0.70061
TMEM234	1	complement(32214472..32222359)	ENSG00000160055	17.6425	16.9431	17.5689	23.2832	22.4418	23.7164	17.842	18.9182	17.5836	24.9506	25.8331	25.1401	19.1696	14.5002	16.4436	24.1558	24.3185	21.5114	15.9244	15.3447	17.5251	18.7397	22.182	16.2346
EIF3I	1	32221077..32245397	ENSG00000084623	131.931	126.313	130.519	134.237	137.14	125.932	140.689	141.659	139.071	160.602	169.728	159.242	146.571	154.549	152.268	164.199	174.521	172.013	147.17	162.533	154.211	178.061	197.178	188.477
MTMR9LP	1	complement(32231656..32241710)	ENSG00000220785	0.54063	0.280646	0.200511	0.107614	0.205589	0.328848	0.457908	0.0971057	0.297694	0	0.101882	0	0	0.185141	0.185595	0.388567	0	0.298275	0.175849	0.0885531	0.089955	0.196326	0	0.187377
FAM167B	1	32247222..32248856	ENSG00000183615	0.332637	0	0	0.397274	0.379483	0	0	0	0.366328	0	0	0	0.349207	1.02522	0	0	0.70812	0.367043	0	0.326908	0	0	0.404083	0.345866
LCK	1	32251239..32286165	ENSG00000182866	0.660392	0.293842	0.419879	0.338022	0.430512	0.459081	0.191775	0.406686	0.415588	0.108473	0.213344	0.311431	0.396166	0.0969232	0.291483	0.813674	0.401671	0.4164	0.736472	0.649018	0.753477	0.102778	0	0.196188
Metazoa_SRP_3	1	complement(32269338..32269597)	ENSG00000277617	0	0	0	0	0	0	0	0	0	0	0	0	0	0	0	0	0	0	0	0	0	0	0	0
Y_RNA_14	1	complement(32286452..32286561)	ENSG00000252450	0	0	0	0	0	0	0	0	0	0	0	0	0	0	0	0	0	0	0	0	0	0	0	0
HDAC1	1	32292083..32333635	ENSG00000116478	306.747	286.475	323.805	422.036	427.692	422.448	308.302	313.973	310.174	416.71	437.993	434.371	312.939	309.02	317.795	401.774	419.583	408.501	332.186	326.754	329.469	397.518	398.683	411.608
MARCKSL1	1	complement(32333839..32336233)	ENSG00000175130	303.189	330.854	191.117	276.932	267.319	318.77	332.595	278.656	229.779	223.264	204.353	227.345	268.88	421.175	357.576	369.702	316.643	332.751	268.017	284.15	297.192	258.826	251.976	248.723
ENSG00000233775	1	complement(32349194..32350663)	ENSG00000233775	0	0.476051	0	0	0	0	0	0.49415	0	0	0	0	0	0	0	0	0	0	0	0	0	0	0	0
TSSK3	1	32351521..32364312	ENSG00000162526	0.851831	1.06127	0.568676	1.22083	1.16615	1.4508	0.346316	1.10162	1.31335	1.95884	0.192633	1.31225	0.715412	2.10033	0.701829	1.46937	0.906692	0.751952	2.32741	0.334864	0.850413	1.29921	2.06959	1.06285
FAM229A	1	complement(32361270..32364278)	ENSG00000225828	2.8788	2.06919	1.97114	1.85134	3.03159	4.31036	1.35045	2.74449	1.70713	2.54615	3.50544	2.07121	1.39487	1.70629	1.59645	1.79055	2.47494	1.34393	1.83675	1.74106	2.43185	1.08562	0.672525	1.26639
BSDC1	1	complement(32364633..32394731)	ENSG00000160058	61.7303	60.1114	60.8854	76.7951	72.6097	78.3377	66.3041	63.253	61.6012	82.797	78.3581	81.6036	62.2545	62.3633	66.3183	80.1536	76.0519	73.2718	62.6078	64.3871	64.0535	82.1162	84.8667	84.0582
GAPDHP20	1	complement(32402109..32403115)	ENSG00000224333	0	0	0	0	0	0	0	0	0	0	0	0	0	0	0	0	0	0	0	0	0	0	0	0
ENSG00000270850	1	32421979..32422319	ENSG00000270850	0	0	0	0	0	0	0	0	0	0	0	0	0	0	0	0	0	0	0	0	0	0	0	0
LRRC37A12P	1	complement(32423214..32426789)	ENSG00000229259	0	0	0	0	0	0	0	0	0	0	0	0	0	0	0	0	0	0	0	0	0	0	0	0
RN7SL122P	1	32457835..32458135	ENSG00000263529	0	0	0	0	0	0	0	0	0	0	0	0	0	0	0	0	0	0	0	0	0	0	0	0
ENSG00000254553	1	32465057..32600792	ENSG00000254553	4.47791	4.74393	1.83026	7.7492	6.1511	7.89337	3.9011	3.84096	3.92503	9.56172	4.54651	4.72621	3.54972	3.56769	2.54115	6.20692	7.4899	6.35282	4.28038	4.49059	3.28441	5.27659	6.21681	3.23069
ZBTB8B	1	32465072..32496686	ENSG00000273274	0.662862	0.943085	1.09265	1.93519	1.20434	1.10506	0.673725	1.11123	0.919259	1.10088	1.52675	1.21565	0.824751	0.958445	0.73324	1.40279	1.64629	1.19195	0.9343	0.868594	0.61274	0.748887	0.715766	0.842387
ZBTB8A	1	32539427..32605941	ENSG00000160062	8.67972	8.50312	9.2118	10.2068	11.8317	10.6134	6.96708	8.01094	8.2353	9.0074	12.2803	10.4325	8.31772	7.27097	7.74722	10.6532	9.09659	10.0687	8.12222	6.95541	7.28771	9.64989	9.4085	9.81171
ZBTB8OS	1	complement(32600172..32650903)	ENSG00000176261	19.0913	23.4333	18.8598	28.0219	27.9883	24.5277	22.4871	23.1705	22.4004	28.6182	28.9502	28.468	26.411	23.5548	21.1319	27.0262	30.9561	30.3194	24.0267	23.234	25.7393	26.4356	33.7041	27.5497
Y_RNA_15	1	32639951..32640052	ENSG00000200591	0	0	0	0	0	0	0	0	0	0	0	0	0	0	0	0	0	0	0	0	0	0	0	0
RBBP4	1	32651142..32686211	ENSG00000162521	172.905	171.087	178.023	222.712	218.734	215.889	176.042	178.057	179.464	221.444	222.658	215.44	179.004	173.33	176.05	212.622	210.276	213.362	177.16	175.026	166.805	213.625	237.197	234.463
SYNC	1	complement(32679906..32703596)	ENSG00000162520	91.6584	87.2535	83.0564	108.256	103.215	106.152	85.5906	88.838	78.3861	99.646	112.633	110.729	85.829	78.2547	82.9792	110.587	98.9129	109.077	90.2664	73.5277	83.31	122.537	110.42	113.872
ENSG00000224409	1	complement(32717734..32725237)	ENSG00000224409	0	0	0.887327	0	0	0	0	0	0	0	0	0	0	0	0	0	0	0	0	0	0	0	0	0
KIAA1522	1	32741830..32774970	ENSG00000162522	6.69782	7.27978	9.19901	8.68676	8.47683	9.54862	5.79708	5.86479	6.68469	8.54334	7.21822	9.27013	6.97655	5.75217	7.05965	6.60034	6.62792	6.87096	6.07621	6.42819	5.2762	4.6175	4.38605	5.33197
YARS1	1	complement(32775237..32817380)	ENSG00000134684	68.9811	67.1371	69.223	74.4272	76.0176	79.088	65.7954	64.9271	64.9415	69.1908	70.6969	73.8529	69.6266	60.1923	69.5136	80.4353	73.0563	85.3355	72.8034	60.498	67.1774	115.395	103.761	130.095
S100PBP	1	32816767..32858875	ENSG00000116497	23.617	22.8114	23.3408	31.5221	30.3451	29.9402	24.3872	26.0429	25.1785	32.0808	32.0134	30.5133	23.57	22.7842	24.8169	30.8935	29.0419	28.7074	24.1158	23.6818	24.7069	30.5835	28.8145	30.9715
FNDC5	1	complement(32862268..32872482)	ENSG00000160097	0.196941	0.715638	0.986073	0.23521	0.449353	0.598965	0.50042	0.212242	0.650664	0.679318	0.556702	0.433413	0.310127	0.505825	0.405652	0.743123	0.209625	0.434623	1.05697	0.290323	0.393226	0.214553	0.478483	0.819094
HPCA	1	32885994..32898441	ENSG00000121905	0.481171	0.999124	0.178459	0	0.914893	0.195121	0.326038	0.691408	0.529907	0.922072	0	0.705952	0.336761	0.164779	0.330367	0.345832	0	0.353961	0.782548	0.157628	0.160124	0.174734	0	0.166769
TMEM54	1	complement(32894594..32901438)	ENSG00000121900	4.22381	3.23123	5.68904	8.76161	9.38369	7.30196	4.06707	5.98944	7.09983	7.66809	7.54082	7.58313	4.43422	5.48133	3.89213	3.83466	3.54934	3.4342	2.60312	2.62172	2.66323	0.968744	0.810162	1.84918
ENSG00000287691	1	32925454..32951638	ENSG00000287691	0	0	1.21911	0	0.624991	0	0	0.590402	0.603326	0	1.23888	0	0.575129	0	0	0.590621	0	0.604504	0	1.61521	0	0	0	0
RNF19B	1	complement(32936445..32964809)	ENSG00000116514	3.57177	3.46904	3.33315	4.26582	4.20623	4.06486	3.6303	3.72511	3.93353	2.51705	2.73582	3.16955	2.41916	4.14299	4.15315	2.23589	3.55653	4.70403	2.13618	2.71761	3.79588	3.3891	3.77908	2.03661
ENSG00000278966	1	32973553..32974463	ENSG00000278966	0	0	0	0	0	0	0	0	0	0	0	0	0	0	0	0	0	0	0	0	0	0	0	0
ENSG00000217644	1	32979947..32980472	ENSG00000217644	0	0	0	0	0	0	0	0	0	0	0	0	0	0	0	0	0	0	0	0	0	0	0	0
ENSG00000239670	1	32986952..32988233	ENSG00000239670	0	0	0	0.435942	0	0.444053	0.741991	0	0	0.419687	0.825441	0	0	0	0	0	0.388522	0	0	0	0	0	0.443414	0.759062
ENSG00000236065	1	32987075..33032469	ENSG00000236065	1.12502	1.16802	1.04314	2.46333	1.71129	2.50916	0.952884	2.02072	3.09743	1.72471	1.06005	1.85691	1.18107	0.963174	0.193107	1.01074	1.19748	2.68968	1.28077	0.737099	1.49754	1.22563	3.41667	2.14458
AK2	1	complement(33007940..33080996)	ENSG00000004455	116.315	112.572	116.674	116.129	116.231	106.505	120.949	122.107	118.076	129.41	131.999	129.466	119.705	129.081	124.038	138.948	135.163	152.073	123.497	128.271	124.421	176.028	187.497	185.938
Metazoa_SRP_4	1	complement(33029232..33029576)	ENSG00000276645	0	0	0	0	0	0	0	0	0	0	0	0	0	0	0	0	0	0	0	0	0	0	0	0
AZIN2	1	33081104..33123492	ENSG00000142920	3.09056	2.66252	2.81683	3.41624	3.15072	3.67979	3.30829	2.87005	3.07771	2.5706	1.74725	2.27922	3.07194	2.02668	2.77659	2.623	2.13474	2.50326	3.46494	2.29415	3.15106	2.07748	0.519222	1.53837
ENSG00000278997	1	complement(33141871..33143230)	ENSG00000278997	0	0	0	0	0	0	0	0	0	0	0	0	0	0	0	0	0	0	0	0	0	0	0	0
TRIM62	1	complement(33145399..33182059)	ENSG00000116525	13.7063	13.3253	14.7215	19.4922	19.5231	20.5295	15.2998	15.9666	14.6583	17.3079	17.2893	16.9998	12.8919	10.4186	13.0552	14.6058	18.3839	14.1624	12.3696	11.5237	14.5535	8.63122	11.6455	11.3682
ENSG00000279179	1	33162851..33166298	ENSG00000279179	0	0	0	0	0	0	0	0	0	0	0	0	0	0	0	0	0	0	0	0	0	0	0	0
ENSG00000284721	1	33194788..33200353	ENSG00000284721	0.485373	0	0.180017	0	0.184576	0	0	0.174361	0	0	0	0.534087	0.169851	0.166218	0	0	0	0.178526	0	0.318009	0	0	0.196542	0
ZNF362	1	33256492..33300719	ENSG00000160094	9.86724	8.60141	9.21808	13.1187	10.9383	16.6469	7.19056	7.52397	6.35596	12.7366	11.8936	11.4721	9.28382	6.88567	6.71083	9.03211	10.4037	10.477	7.53929	6.58684	6.69112	8.92424	8.59417	8.42068
ENSG00000270115	1	33261212..33261680	ENSG00000270115	0	0	0	0	0	0	0	0	0	0	0	0	0	0	0	0	0	0	0	0	0	0	0	0
A3GALT2	1	complement(33306766..33321098)	ENSG00000184389	0	0	0	0.36776	0	0	0	0	0	0	0	0	0	0	0	0	0	0	0	0	0.614824	0	0	0
ENSG00000225313	1	33307348..33349245	ENSG00000225313	0.706118	0.570193	0.611073	0.843328	0.805562	1.4317	0.23923	0.50732	0.691232	0.902091	0.620983	0.604323	0.41183	0.725439	0.404011	1.01502	0.501063	0.519437	0.918709	0.385531	0.469962	0.341895	0.381237	0.407889
PHC2	1	complement(33323623..33431095)	ENSG00000134686	7.18014	6.56002	7.41381	6.51727	8.65004	8.66503	7.88162	8.29513	7.71759	7.19888	7.85877	7.77435	7.0554	8.49785	8.04544	8.85555	6.7866	8.17635	8.23953	6.88712	7.28288	7.57193	9.76902	7.58515
MIR3605	1	complement(33332393..33332492)	ENSG00000284154	0	0	0	0	0	0	0	0	0	0	0	0	0	0	0	0	0	0	0	0	0	0	0	0
RN7SKP16	1	complement(33336566..33336864)	ENSG00000222112	0	0	0	0	0	0	0	0	0	0	0	0	0	0	0	0	0	0	0	0	0	0	0	0
PHC2-AS1	1	33350352..33363245	ENSG00000233246	0	0	1.43059	0	0.733408	0	0	0.692819	0	0.739163	0.726894	0	0.674896	1.32092	2.64833	0	0.684275	0	2.50926	0	0	0	0	0
TLR12P	1	33466249..33468954	ENSG00000234512	0	0	0	0	0	0	0	0	0	0	0	0	0	0	0	0	0	0	0	0	0	0	0	0
ZSCAN20	1	33472645..33501643	ENSG00000121903	3.46858	3.16275	3.65797	4.75496	4.16352	3.81603	3.1882	3.08797	3.48772	4.5083	3.71729	4.08221	2.97642	3.19164	2.60928	4.29224	3.9488	4.29329	3.23749	3.02349	3.79403	3.64733	3.84718	4.07694
ENSG00000235907	1	complement(33512008..33512743)	ENSG00000235907	0	0	0	0	0	0	0	0	0	0	0	0	0	0	0	0	0	0	0	0	0	0	0	0
CSMD2	1	complement(33513998..34165842)	ENSG00000121904	0.173902	0.0902746	0.174144	0.332311	0.238072	0.105779	0.106051	0.168672	0.153213	0.0999751	0.255621	0.17222	0.182566	0.107197	0.0716397	0.0749933	0.296164	0.230268	0.101817	0.153817	0.173613	0.151563	0.147878	0.0904094
HSPD1P14	1	33838523..33840140	ENSG00000227000	0	0	0	0	0	0	0	0	0	0	0	0	0	0	0	0	0	0	0	0	0	0	0	0
HMGB4	1	33860475..33864791	ENSG00000176256	0	0	0	0	0	0	0	0	0	0	0	0	0	0	0	0	0	0	0	0	0	0	0	0
CSMD2-AS1	1	33868953..33893726	ENSG00000231163	0	0	0	0.143649	0	0	0	0	0	0	0	0	0	0	0	0	0	0	0	0	0	0	0	0
RNA5SP42	1	34112949..34113063	ENSG00000201148	0	0	0	0	0	0	0	0	0	0	0	0	0	0	0	0	0	0	0	0	0	0	0	0
C1orf94	1	34166883..34219131	ENSG00000142698	0	0	0	0.112674	0	0	0	0	0	0	0	0	0	0	0	0	0	0	0	0	0	0	0	0
ENSG00000270241	1	complement(34276859..34277292)	ENSG00000270241	0	0	0	0	0	0	0	0	0	0	0	0	0	0	0	0	0	0	0	0	0	0	0	0
ENSG00000287703	1	complement(34640157..34685732)	ENSG00000287703	0	0	0	0	0	0	0	0	0	0	0	0	0	0	0	0	0	0	0.215557	0	0	0	0.26835	0
MIR552	1	complement(34669599..34669694)	ENSG00000207941	0	0	0	0	0	0	0	0	0	0	0	0	0	0	0	0	0	0	0	0	0	0	0	0
SMIM12	1	complement(34712737..34859755)	ENSG00000163866	35.5933	39.0102	36.7549	22.4195	24.4401	22.1693	41.8137	43.9746	40.5743	23.5457	22.9136	25.0821	41.8453	38.3205	39.513	21.7819	22.9325	22.4284	37.4976	34.0219	37.2682	19.7202	23.4331	19.7719
GJB5	1	34755047..34758512	ENSG00000189280	0.232477	0	0.517334	0	0	0	0.236287	0	0	0	0	0.51162	0.244059	0	0.239425	0.250633	0	0	0.226852	0.228473	0	0	0	0
GJB4	1	34759740..34762327	ENSG00000189433	0	0.226487	0	0	0	0	0	0	0	0	0	0	0	0	0	0	0	0	0	0	0.217786	0	0	0
ENSG00000255811	1	complement(34761426..34788097)	ENSG00000255811	0	0	0	0	0	0	0	0	0	0	0	0	0.590534	0	0	0	0	0	0	0	0	0	0	0
GJB3	1	34781214..34786369	ENSG00000188910	0	0.138462	0.445166	0	0	0.324486	0.13555	0	0	0	0	0.14675	0	0	0.2747	0	0	0	0	0.131068	0	0	0	0
GJA4	1	34792999..34795747	ENSG00000187513	0.367141	0	0	0	0	0	0	0	0	0	0	0	0	0	0.189056	0	0	0	0	0	0	0	0	0
ENSG00000230163	1	34850694..34851555	ENSG00000230163	0	2.27116	0.973595	1.56758	0.499125	2.12899	0.444679	0.471502	2.89094	3.01825	0	0	0	1.34844	3.60467	1.41503	1.86275	0	1.28077	0	0.436781	0	1.59444	1.36473
DLGAP3	1	complement(34865436..34929650)	ENSG00000116544	0.779334	0.566385	0.693704	0.0930772	0.266727	0.379236	0.158421	0.419942	0.514961	0.179213	0	0.0857552	0.327263	0.480396	0.481574	0.0840196	0.580669	0.0859945	0.304191	0.0765912	0.233411	0.0849029	0.0946726	0
ENSG00000284773	1	complement(34974356..34985313)	ENSG00000284773	1.19509	0.516988	1.10811	0	0.454467	0.484626	0	0.643974	0.548391	0.343525	0.45043	0.32876	0.627314	0.818531	0.923106	0	0.212011	0.329677	0.388726	0.391504	0.198851	0	0.362946	0.310656
GPR199P	1	complement(34975699..34978706)	ENSG00000241014	0.500806	0	0.371483	0.398747	0	0	0.339342	0	0	0	0	0	0	0	0	0.539916	0	0	0	0.49218	0.333315	0.181864	0	0
ENSG00000271741	1	complement(34981533..35031741)	ENSG00000271741	16.162	18.2572	14.816	12.0186	10.4367	7.54317	16.9434	17.3082	19.2542	8.99923	13.5621	16.2182	13.2322	17.9619	19.9949	13.8078	11.685	14.0202	19.3417	15.9836	16.541	12.0705	12.1011	10.9918
TMEM35B	1	complement(34981535..34985353)	ENSG00000243749	179.369	153.591	154.339	95.8907	81.8522	96.8435	161.821	173.055	159.534	88.7797	87.3061	102.633	153.513	165.674	166.785	95.3995	103.28	70.8751	148.025	158.148	169.52	66.2533	57.2755	73.1803
ZMYM6	1	complement(34986165..35031945)	ENSG00000163867	15.2763	12.7838	14.6528	11.4816	12.3195	10.774	16.8651	17.7405	15.0106	10.4478	10.87	10.1074	16.6248	16.8105	14.8851	9.76087	11.6694	11.5887	15.7098	15.5632	16.0397	10.0787	10.7985	11.5021
ZMYM1	1	35032172..35115859	ENSG00000197056	55.3759	56.11	53.2643	47.994	50.6777	50.8748	59.4204	61.3741	62.9174	52.6062	49.8854	50.2786	59.6593	57.2642	60.0225	43.1931	50.8257	42.0714	62.599	59.1208	58.7276	42.0648	41.9794	42.0353
RPL12P45	1	35053468..35059271	ENSG00000233940	0	0	0	0	0	0	0	0	0	0	0	0	0	0	0	0	0	0	0	0	0	0	0	0
EFCAB14P1	1	35122022..35122484	ENSG00000228348	0	0	0	0	0	0	0	0	0	0	0	0	0	0	0	0	0	0	0	0	0	0	0	0
ENSG00000284640	1	complement(35141515..35146435)	ENSG00000284640	0.334048	0.173408	0	0	0.190546	0	0.169761	0.360001	0	0	0	0.183787	0	0.171594	0.516045	0	0.177781	0	0	0.164147	0.333492	0	0	0
SFPQ	1	complement(35176378..35193145)	ENSG00000116560	51.5034	60.3928	57.2582	63.0326	61.5177	61.571	52.1747	62.0484	62.4713	56.5326	64.2839	58.1675	53.2221	57.9727	57.3279	50.5818	49.3971	52.1455	53.116	52.1602	48.408	50.3271	48.9487	49.4459
Y_RNA_16	1	35195969..35196062	ENSG00000201868	0	0	0	0	0	0	0	0	0	0	0	0	0	0	0	0	0	0	0	0	0	0	0	0
ZMYM4	1	35268709..35422058	ENSG00000146463	31.9191	31.236	33.2537	25.6523	28.7769	25.8387	32.1182	34.7856	36.1614	22.1758	21.5374	22.0558	30.9155	35.6173	32.2984	22.7264	22.3106	21.5897	28.4637	28.5105	31.1499	20.2737	18.3951	20.0955
RN7SL503P	1	complement(35292196..35292498)	ENSG00000240374	0	0	0	0	0	0	0	0	0	0	0	0	0	0	0	0	0	0	0	0	0	0	0	0
SNORA62_1	1	35310274..35310425	ENSG00000201542	0	0	0	0	0	0	0	0	0	0	0	0	0	0	0	0	0	0	0	0	0	0	0	0
RPL5P4	1	35350722..35351607	ENSG00000229994	0	0	0	0	0	0	0	0	0	0	0	0	0	0	0	0	0	0	0	0	0	0	0	0
ZMYM4-AS1	1	complement(35358822..35366077)	ENSG00000227409	9.60805	11.4003	5.34523	12.2947	11.7441	4.17449	5.58029	8.13572	12.0928	3.94542	9.31184	7.55169	13.6891	13.3963	4.94759	17.7572	5.84392	8.33004	10.7149	10.117	7.53662	9.71962	5.00218	7.84943
Metazoa_SRP_5	1	35399997..35400319	ENSG00000278702	0	0	0	0	0	0	0	0	0	0	0	0	0	0	0	0	0	0	0	0	0	0	0	0
KIAA0319L	1	complement(35433492..35557950)	ENSG00000142687	64.5144	64.7701	68.102	42.632	41.358	40.9153	68.1345	69.5974	75.0519	38.8585	37.9543	38.2333	68.0032	59.2143	67.4204	34.5998	33.0798	30.1734	65.6696	53.0398	60.8761	23.8323	24.6253	24.074
ENSG00000236274	1	35509742..35511438	ENSG00000236274	0.942194	1.30427	0	0.750185	0	1.14621	0.319211	0.338466	0.691749	0	0.355113	0.345586	0.32971	0.645317	1.2938	0.338592	0.668584	0.34655	0.306465	0.617311	0.627084	0.684302	0.381522	0
NCDN	1	35557473..35567274	ENSG00000020129	86.2954	87.5317	96.0883	57.9974	61.5395	60.1676	95.1326	102.666	106.889	57.6027	54.2561	56.5367	97.5889	78.8498	86.499	58.7078	56.2575	60.5119	75.1427	67.1799	75.023	48.786	50.9755	48.2943
TFAP2E-AS1	1	complement(35569807..35577771)	ENSG00000239636	1.75329	1.21353	4.55187	0.697993	1.33347	0.710979	3.86104	2.83426	4.50535	0.671966	1.32162	0.643084	3.68125	3.90273	1.20379	1.57517	0.933102	0.967319	2.85144	3.44618	1.75037	1.91008	2.48485	2.43069
TFAP2E	1	35573314..35595328	ENSG00000116819	0.731214	0.379581	0.569512	0.34932	0.333677	0.35582	0.520238	0.472815	0.64422	0.252221	0.413391	0.16092	0.76764	0.600978	0.451839	0.236495	0.0778307	0.322739	0.570817	0.862344	0.145999	0.477963	0.177654	0.0760295
PSMB2	1	complement(35599541..35641526)	ENSG00000126067	340.191	334.486	339.348	213.035	216.987	223.431	374.968	375.169	371.659	225.729	236.692	226.514	377.733	364.08	363.325	212.33	214.224	228.605	354.565	349.51	339.069	226.309	247.533	239.358
C1orf216	1	complement(35713877..35718894)	ENSG00000142686	10.5381	8.90288	12.415	12.8326	10.2542	12.9457	9.3457	9.68674	9.89877	9.38438	7.59317	7.38946	10.5208	11.0388	13.0875	9.13342	9.78722	9.3481	9.17416	8.22437	9.28286	5.6277	5.64775	5.90831
CLSPN	1	complement(35720218..35769978)	ENSG00000092853	123.001	117.915	118.001	97.2809	96.8961	96.3339	133.696	134.433	130.757	102.301	100.158	99.0969	133.369	137.13	133.645	88.4516	94.0056	89.1897	117.685	122.819	121.321	73.1725	88.5747	75.1647
ENSG00000232335	1	35739389..35743576	ENSG00000232335	0.584428	1.21353	1.9508	2.09398	1.33347	0.710979	1.18801	1.88951	1.28724	0	1.98244	1.28617	1.22708	2.40168	0.601893	2.52028	0.622068	0.644879	2.28115	1.14873	1.16691	0	0	0.607672
AGO4	1	35808016..35857890	ENSG00000134698	9.9726	9.56071	8.97129	8.92016	9.6342	10.7898	10.1792	10.9761	10.749	8.97789	8.58896	7.23784	10.8258	11.4226	10.3143	6.99985	7.63368	6.97708	11.7604	9.84255	11.4388	7.25837	7.06255	7.36877
AGO1	1	35869808..35930532	ENSG00000092847	27.9855	24.0399	27.5803	23.4832	24.2685	23.5062	29.2739	31.6996	29.1966	23.3898	23.4888	24.4308	30.4986	35.3217	32.4888	24.6698	23.2944	22.5721	28.3927	32.5629	29.1389	21.6679	21.0756	18.6523
CFAP97P1	1	complement(35873270..35873752)	ENSG00000271164	0	0	0	0	0	0	0	0	0	0	0	0	0	0	0	0	0	0	0	0	0	0	0	0
ENSG00000286899	1	complement(35908980..35910872)	ENSG00000286899	0.349619	0.181491	0.972514	1.04389	0.398857	0.425325	0.710697	1.50713	1.34761	0.200993	0.197657	0.961771	1.46814	0.538779	0.180034	0.753845	1.11641	0.385782	0.34116	1.03079	1.04711	0.190443	0.424713	1.09057
ENSG00000271914	1	complement(35929720..35930115)	ENSG00000271914	0	0	0	0	0	0	0	0	0	0	0	0	0	0	0	0	0	0	0	0	0	0	0	0
AGO3	1	35930718..36072500	ENSG00000126070	9.4861	9.1993	10.505	10.8848	10.924	10.3445	9.33883	10.1108	9.80729	10.3248	9.59776	9.63523	9.88049	9.25609	9.23279	8.44483	8.70216	9.21845	8.67531	7.90309	8.22148	8.03067	8.88239	8.09819
ENSG00000271554	1	complement(35992109..36013630)	ENSG00000271554	0	0.496277	0	0	0.545326	0.581514	0.485841	0	0	0	0	0.525982	0	0	0.492292	0	0	0	0.466441	0	0	0	0	0
ENSG00000232862	1	complement(36080066..36084026)	ENSG00000232862	0.188176	0	0	0.449484	0	0	0	0.202797	0.207235	0.432724	0.425541	0	0	0.193325	0.387599	0	0.200296	0	0	0.184935	0.187863	0	0	0
TEKT2	1	36084094..36088275	ENSG00000092850	0.1608	0	0.715659	0.768184	0.183446	0.782476	0.490305	0.693173	0.177086	0.554655	0.363632	0.884692	1.01286	0.1652	0.165605	0.173357	0.342312	0.177432	0.313818	0.15803	0.802661	0.35036	0	0
ADPRS	1	36088892..36093932	ENSG00000116863	160.27	165.207	171.107	136.496	123.418	130.911	174.144	175.807	172.09	132.284	124.479	140.874	176.667	158.187	163.881	141.932	143.176	133.057	163.839	147.572	152.003	130.328	131.187	121.611
COL8A2	1	complement(36095239..36125222)	ENSG00000171812	0	0.0700464	0.0750683	0	0	0	0	0.145419	0	0	0	0	0.0708287	0.0693139	0	0.0727366	0	0.0744463	0.0658353	0	0	0	0	0
TRAPPC3	1	complement(36136570..36156053)	ENSG00000054116	188.361	173.121	185.731	118.935	132.153	127.558	198.71	193.178	191.308	139.865	134.917	139.553	202.339	214.344	221.585	152.135	151.439	170.198	199.752	206.534	215.956	152.664	162.636	162.421
MAP7D1	1	36155579..36180849	ENSG00000116871	5.31884	5.70827	5.18659	3.997	4.70433	5.45273	5.77045	6.31174	5.72593	3.84796	5.06798	2.95921	4.64271	7.79749	6.7703	3.22147	3.56223	4.2204	3.90719	4.8161	3.16213	2.14852	2.75874	2.8584
RN7SL131P	1	36191915..36192170	ENSG00000264592	0	0	0	0	0	0	0	0	0	0	0	0	0	0	0	0	0	0	0	0	0	0	0	0
THRAP3	1	36224432..36305357	ENSG00000054118	293.851	284.087	321.608	311.735	321.91	311.04	296.903	334.447	309.428	316.686	327.427	312.841	316.266	328.975	322.015	294.35	315.404	308.707	307.059	312.074	309.152	299.553	315.619	311.228
UBE2V2P4	1	complement(36241898..36242156)	ENSG00000231849	0	0	0	0	0	0	0	0	0	0	0	0	0	0	0	0	0	0	0	0	0	0	0	0
SH3D21	1	36306368..36329340	ENSG00000214193	0.46427	0.361511	0.55962	0.554485	0.441378	0.611868	0.275262	0.416951	0.426077	0.444841	0.743678	0.59601	0.284315	0.476974	0.358608	0.291974	0.247085	0.170764	0.339777	0.266159	0.347623	0.295043	0.469991	0.281595
EVA1B	1	complement(36322030..36324154)	ENSG00000142694	2.78992	2.89655	3.38642	3.93787	3.47217	4.62823	2.83564	3.82668	4.7484	1.45809	4.01489	2.79084	2.13011	3.12683	0.261208	1.36718	2.15971	1.67918	3.71238	2.4926	2.02565	0.27631	0.308105	0.263716
ENSG00000286379	1	36329630..36335406	ENSG00000286379	0.193731	0.13409	0.215556	0.462753	0.147343	0.235681	0.262541	0.208783	0.0711177	0.148499	0.438103	0.0710583	0.33897	0.0663441	0	0.0696202	0.0687361	0.285027	0.0630145	0	0.0644696	0.0703521	0.392237	0.268582
STK40	1	complement(36339624..36385924)	ENSG00000196182	11.4385	11.7592	13.2886	8.37082	6.9085	7.6398	10.0872	11.7834	13.5233	6.96271	5.64255	6.54005	11.714	12.0395	12.4733	6.22634	6.26663	5.75398	10.341	9.58832	10.132	7.0859	7.22012	6.64632
LSM10	1	complement(36391238..36397908)	ENSG00000181817	160.641	156.14	139.639	99.4255	101.177	104.583	167.313	161.4	145.814	106.541	107.61	102.422	167.985	168.905	168.242	121.321	117.999	117.017	168.796	166.302	164.55	144.7	149.662	131.797
RNU4-27P	1	complement(36402721..36402859)	ENSG00000222821	0	0	0	0	0	0	0	0	0	0	0	0	0	0	0	0	0	0	0	0	0	0	0	0
OSCP1	1	complement(36415827..36450451)	ENSG00000116885	14.6883	12.5516	13.2001	16.5979	14.6945	17.1816	11.369	11.5677	15.1805	17.2781	17.3745	12.4327	13.0477	12.8847	13.2654	15.3481	14.9127	12.966	15.1046	14.8795	14.3254	13.4169	11.8039	13.8627
SNORA63C	1	complement(36418450..36418578)	ENSG00000201448	0	0	0	0	0	0	0	0	0	0	0	0	0	0	0	0	0	0	0	0	0	0	0	0
MRPS15	1	complement(36455718..36464384)	ENSG00000116898	160.859	167.579	165.025	159.659	156.652	149.379	165.844	168.021	162.248	173.188	177.28	171.192	163.559	166.617	159.321	167.016	173.444	186.725	169.421	169.443	176.739	190.588	211.315	202.035
CSF3R	1	complement(36466043..36483278)	ENSG00000119535	0	0.0388002	0	0	0.042635	0.0454642	0.0759685	0	0	0	0	0	0.0392335	0.0383944	0.115466	0.0402903	0	0	0	0	0	0.0407139	0	0
FTLP18	1	36630335..36630857	ENSG00000230214	0	0	0	0	0	0	0	0	0	0	0	0	0	0	0	0	0	0	0	0	0	0	0	0
ENSG00000284705	1	36703953..36710582	ENSG00000284705	0	0	0	0	0	0	0.118845	0	0	0	0	0.128665	0	0	0	0	0	0.129024	0	0	0	0	0	0
ENSG00000284720	1	complement(36768122..36769725)	ENSG00000284720	0	0	0	0	0	0	0	0	0	0	0	0	0	0	0	0	0	0	0	0	0	0	0	0
ENSG00000234481	1	36769812..36775768	ENSG00000234481	0	0	0	0	0	0	0	0	0	0	0	0	0	0	0	0	0	0	0	0	0	0	0	0
GRIK3	1	complement(36795527..37034515)	ENSG00000163873	0.0300092	0.0311562	0	0	0	0	0	0	0	0	0	0	0	0	0	0	0	0.0331133	0.0292831	0.11797	0	0	0	0
ENSG00000284650	1	37133489..37136146	ENSG00000284650	0	0	0	0	0	0	0	0	0	0	0	0	0	0	0	0	0	0	0	0	0	0	0	0
ENSG00000223944	1	complement(37154761..37325100)	ENSG00000223944	0	0	0	0	0	0	0	0	0	0	0	0	0	0	0	0	0	0	0	0	0	0	0.121366	0
MIR4255	1	37161563..37161634	ENSG00000264698	0	0	0	0	0	0	0	0	0	0	0	0	0	0	0	0	0	0	0	0	0	0	0	0
RNU6-636P	1	37203610..37203716	ENSG00000207328	0	0	0	0	0	0	0	0	0	0	0	0	0	0	0	0	0	0	0	0	0	0	0	0
RNA5SP43	1	complement(37264677..37264786)	ENSG00000252368	0	0	0	0	0	0	0	0	0	0	0	0	0	0	0	0	0	0	0	0	0	0	0	0
RPS29P6	1	37330852..37330996	ENSG00000230451	0	0	0	0	0	0	0	0	0	0	0	0	0	0	0	0	0	0	0	0	0	0	0	0
LINC01137	1	complement(37350934..37474432)	ENSG00000233621	0.637666	0.662038	0.304072	0.543982	0.519621	1.21903	0.740703	0.490864	0.802573	0.837917	1.03001	0.801903	0.669432	0.655115	0.844357	0.294628	1.26051	0.201035	0.711127	0.895262	0.818492	0.297725	0.442645	0.284154
ZC3H12A	1	37474580..37484377	ENSG00000163874	9.68155	12.1677	10.0919	10.5891	8.71975	9.29839	9.63304	9.11581	10.4377	7.26489	7.37476	8.97114	9.20095	7.11958	6.61226	7.2514	6.94237	6.07242	9.2484	7.31137	8.74976	6.77251	6.80901	8.5831
MIR6732	1	37480230..37480289	ENSG00000283724	0	0	0	0	0	0	0	0	0	0	0	0	0	0	0	0	0	0	0	0	0	0	0	0
MEAF6	1	complement(37489993..37514766)	ENSG00000163875	85.963	85.6872	94.7797	97.8874	95.1047	97.0532	90.8052	91.2976	90.4341	97.2253	103.78	96.8781	93.6281	90.8782	88.6389	98.0552	97.5292	97.9514	87.8387	88.5686	88.8812	102.88	110.046	104.297
MIR5581	1	complement(37500935..37500994)	ENSG00000263675	0	0	0	0	0	0	0	0	0	0	0	0	0	0	0	0	0	0	0	0	0	0	0	0
SNIP1	1	complement(37534449..37554293)	ENSG00000163877	9.58573	9.15136	9.25579	11.4484	9.93013	9.18168	8.06302	8.19315	9.64656	10.4514	8.22236	9.57788	8.44388	7.64071	6.69493	7.72105	6.80206	8.02411	7.47228	6.98426	7.91982	7.02199	8.63309	6.87377
FTH1P1	1	37544763..37545294	ENSG00000232273	0	0	0	0	0	0	0	0	0	0	0	0	0	0	0	0	0	0	0	0	0	0	0	0
ENSG00000237749	1	37556247..37556499	ENSG00000237749	0	0	0	0	0	0	0	0	0	0	0	0	0	0	0	0	0	0	0	0	0	0	0	0
DNALI1	1	37556919..37566857	ENSG00000163879	3.95879	3.52294	3.85418	3.46161	3.62919	3.09601	3.80811	3.50452	4.04835	3.16997	1.83844	1.78912	2.74593	3.63136	4.1499	1.75291	2.18212	2.49616	3.17318	2.50111	3.81106	1.38626	0.858767	0.882052
GNL2	1	complement(37566816..37595937)	ENSG00000134697	139.443	130.546	135.88	142.71	139.383	143.632	137.884	141.593	134.129	162.598	160.271	157.66	138.161	152.043	151.569	170.129	162.192	176.91	142.166	151.639	149.991	188.219	203.951	194.8
ENSG00000284748	1	37596126..37607336	ENSG00000284748	0	0	0	0	0.271018	0	0	0	0	0	0	0	0	0	0	0	0	0	0	0	0	0	0	0
RSPO1	1	complement(37611350..37634892)	ENSG00000169218	0.206022	0	0	0	0	0	0	0	0	0	0	0	0	0	0	0	0	0	0.100518	0	0	0	0	0
C1orf109	1	complement(37681570..37692249)	ENSG00000116922	78.3766	75.4159	81.9031	82.5382	78.9426	86.0066	78.7639	79.0443	76.4976	79.7649	82.5327	80.0271	80.7985	81.0653	80.7188	82.0234	87.0883	89.1131	75.016	80.2362	81.947	104.617	107.327	101.317
CDCA8	1	37692481..37709719	ENSG00000134690	184.212	193.836	195.059	238.615	240.327	243.533	196.546	192.457	203.591	266.599	259.509	247.361	205.622	203.242	201.988	248.424	241.228	238.95	205.69	216.553	196.976	229.641	239.684	237.552
EPHA10	1	complement(37713880..37765133)	ENSG00000183317	0.386417	0.481423	0.429949	0.461504	0.661255	0.893172	0.510574	0.666303	0.212777	0.222148	0.21846	0.17008	0.283966	0.476389	0.517354	0.458253	0.205652	0.213193	0.67872	0.379761	0.347196	0.126292	0.140824	0.080357
Y_RNA_17	1	complement(37737955..37738054)	ENSG00000200421	0	0	0	0	0	0	0	0	0	0	0	0	0	0	0	0	0	0	0	0	0	0	0	0
ACTN4P2	1	37776670..37779418	ENSG00000214141	0	0	0	0	0	0	0	0	0	0	0	0	0	0	0	0	0	0	0	0.163627	0	0	0	0.173116
ENSG00000227416	1	complement(37782457..37782885)	ENSG00000227416	0	0	0	0	0	0	0	0	0	0	0	0	0	0	0	0	0	0	0	0	0	0	0	0
MANEAL	1	37793847..37801137	ENSG00000185090	6.2514	5.50028	4.83359	7.84578	7.25267	7.47616	5.81538	7.19385	5.36763	7.67506	6.58923	7.112	5.67294	5.66047	3.9284	7.19652	7.55626	6.54727	4.65265	6.35199	5.60632	8.54192	8.75255	7.49156
ENSG00000233728	1	complement(37799720..37800879)	ENSG00000233728	0	0	0	0	0	0	0	0.484973	2.97353	0	0	0	0	0	0	0	5.26892	1.48967	0	0	0.449261	0	1.64	0
YRDC	1	complement(37802945..37808208)	ENSG00000196449	10.057	10.7954	13.6556	10.7898	12.6402	13.479	9.87534	11.7569	15.581	11.7594	10.2151	12.7545	12.7054	11.9083	10.7087	10.2911	12.1563	11.8497	12.475	9.38126	9.01925	12.0706	10.7677	10.1025
C1orf122	1	37806979..37809454	ENSG00000197982	36.4284	37.0878	43.203	50.5896	48.0019	54.9662	31.285	46.4105	38.2521	45.1317	49.3317	50.9602	37.7984	35.3944	37.2262	34.25	40.2775	35.5224	35.8225	30.528	31.998	25.8421	28.9873	29.509
MTF1	1	complement(37809574..37859592)	ENSG00000188786	15.7326	15.1877	14.7849	16.0584	15.7891	15.7815	15.4294	14.8303	13.8087	16.729	18.5022	17.5285	13.1634	15.1909	14.0505	18.194	15.4448	18.1866	14.1976	14.7254	14.9979	15.5502	17.3874	14.8824
ENSG00000235673	1	37840986..37841676	ENSG00000235673	0	0	0	0	0	0	0	0	0	0	0	0	0	0	0	0	0	0	0	0	0	0	0	0
ENSG00000230955	1	37860697..37861580	ENSG00000230955	0	0	0	0	0	0	0	1.41157	0	1.50599	0	0	0	0	0	0	0	5.78112	0	0	2.61524	0	0	2.04284
INPP5B	1	complement(37860697..37947057)	ENSG00000204084	15.0978	14.7226	15.3464	20.2644	19.7593	19.0107	15.7754	17.4493	15.8111	18.292	17.8687	19.8347	15.4055	15.9458	15.6943	18.3685	18.2103	16.0366	16.3503	15.6351	17.0447	14.9876	17.0979	16.065
SNORA63_1	1	37884237..37884317	ENSG00000252448	0	0	0	0	0	0	0	0	0	0	0	0	0	0	0	0	0	0	0	0	0	0	0	0
RNU6-584P	1	37885023..37885117	ENSG00000222282	0	0	0	0	0	0	0	0	0	0	0	0	0	0	0	0	0	0	0	0	0	0	0	0
Metazoa_SRP_6	1	37953508..37953780	ENSG00000277168	0	0	0	0	0	0	0	0	0	0	0	0	0	0	0	0	0	0	0	0	0	0	0	0
SF3A3	1	complement(37956975..37990075)	ENSG00000183431	218.013	215.512	213.141	241.344	246.132	233.237	213.939	213.505	230.028	266.294	265.716	268.557	217.324	243.094	236.942	286.407	280.532	283.945	221.5	226.661	228.795	307.309	344.341	325.096
RNU6-510P	1	37991462..37991569	ENSG00000212541	0	0	0	0	0	0	0	0	0	0	0	0	0	0	0	0	0	0	0	0	0	0	0	0
FHL3	1	complement(37996770..38005606)	ENSG00000183386	16.1905	16.4829	14.5165	15.0187	15.96	16.2542	15.3374	13.3827	14.3681	9.7596	9.77534	11.4157	14.1917	15.5031	14.246	11.8625	16.3967	15.4369	16.1055	10.6592	12.3973	14.0422	9.16567	11.9312
UTP11	1	38009258..38024820	ENSG00000183520	95.6853	91.4106	86.1463	121.623	127.974	115.271	92.8973	96.6935	101.067	136.156	138.637	139.941	99.7673	103.855	92.4997	139.017	137.549	152.771	91.4609	104.109	98.2235	152.151	175.318	161.588
POU3F1	1	complement(38043829..38046793)	ENSG00000185668	0.531209	0.551512	0.591052	0.126886	0.121204	0	0.323948	0.343489	0.585012	0.610775	0	0	0.223069	0.327447	0.547084	0.229077	0.339253	0.234462	0.622027	0.313236	0.742455	0.115743	0.129061	0
MIR3659HG	1	38047314..38119025	ENSG00000224592	0	0	0	0	0	0	1.40425	0	0.507182	0	0	0.506758	0	0	0	0	0.490197	0	0.449393	0.905209	0.91954	0.501721	0	0.957705
ENSG00000223589	1	complement(38080572..38080911)	ENSG00000223589	0	0	0	0	0	0	0	0	0	0	0	0	0	0	0	0	0	0	0	0	0	0	0	0
MIR3659	1	38089231..38089329	ENSG00000265596	0	0	0	0	0	0	0	0	0	0	0	0	0	0	0	0	0	0	0	0	0	0	0	0
LINC02786	1	complement(38129464..38140593)	ENSG00000284623	0	0	0	0	0	0	0	0	0	0	0	0	0	0	0	0	0	0	0	0	0	0	0	0
ENSG00000286552	1	38149544..38162545	ENSG00000286552	0	0	0	0	0	0	0	0	0	0	0	0	0	0	0	0	0	0	0	0	0	0	0	0
ENSG00000287987	1	38193619..38210340	ENSG00000287987	0	0	0	0	0	0	0	0	0	0	0	0	0	0	0	0	0	0	0	0	0	0	0	0
LINC01343	1	complement(38209034..38214806)	ENSG00000237290	0.244856	0	0	0	0.13967	0	0	0	0	0	0	0	0	0	0	0	0	0	0	0	0	0	0	0
ENSG00000275350	1	complement(38383838..38384422)	ENSG00000275350	0	0	0	0	0	0	0	0	0	0	0	0	0	0	0	0	0	0	0	0	0	0	0	0
RNU6-753P	1	38396659..38396765	ENSG00000200796	0	0	0	0	0	0	0	0	0	0	0	0	0	0	0	0	0	0	0	0	0	0	0	0
LINC01685	1	38474825..38516520	ENSG00000238063	0	0	0.0954245	0	0	0	0	0	0	0	0	0	0	0	0	0	0	0	0	0	0	0	0	0
HSPA5P1	1	38708931..38710890	ENSG00000215895	0	0	0	0	0	0	0	0	0	0	0	0	0	0	0	0	0	0	0	0	0	0	0	0
ENSG00000284632	1	complement(38754216..38815979)	ENSG00000284632	0	0	0	0	0	0	0	0	0	0	0	0	0	0	0	0	0	0	0.247891	0	0	0	0	0
RRAGC	1	complement(38838198..38859772)	ENSG00000116954	4.18696	4.02735	5.89181	6.91253	8.64005	6.81642	4.75622	6.63568	5.28912	7.00875	7.24052	6.77526	4.91266	6.70532	5.19986	5.37689	5.43969	4.0765	4.20581	4.35689	4.24146	4.69555	4.18869	4.28946
ENSG00000273637	1	complement(38839333..38874494)	ENSG00000273637	1.74117	0.301287	3.39032	0.519878	1.32426	5.82505	1.32728	2.65831	2.5567	3.67028	2.78905	1.27728	3.04652	2.38509	3.73584	3.12858	0.308885	2.7218	1.98221	1.85378	1.15885	1.42266	3.52526	2.11216
ENSG00000228436	1	38859912..38965038	ENSG00000228436	2.4012	2.02554	2.17076	2.50932	2.22573	2.37343	1.22027	1.77908	1.15692	1.89809	0.848447	1.65137	1.26041	2.4669	1.39104	1.77974	3.03506	1.82158	1.31799	0.44247	2.3972	1.30797	1.09385	1.56043
MYCBP	1	complement(38862493..38873368)	ENSG00000214114	90.6511	93.9979	80.6402	74.7552	83.4599	84.0232	91.5593	88.6349	95.2038	85.8127	94.7924	89.9993	92.4241	93.7152	84.4687	76.4208	85.9699	89.2477	84.9105	90.3179	82.7884	81.0607	89.6983	88.1144
ENSG00000274944	1	complement(38864501..38881617)	ENSG00000274944	2.90686	2.11257	1.40154	4.16606	4.75328	3.30055	2.26511	1.87963	1.60064	3.45367	1.75295	2.77213	2.64478	2.88686	1.69645	6.68559	3.09408	1.49685	2.17467	2.09498	1.83795	2.85014	1.17707	1.71273
GJA9	1	complement(38874069..38881587)	ENSG00000131233	0.516617	0	0	0.617004	0	0	0	0.278378	0	0	0.438103	0	0	0.265376	0	0	0	0.42754	0	0	0	0	0	0.134291
RHBDL2	1	complement(38885807..38941830)	ENSG00000158315	0.334402	0.347183	0.372074	0.53251	0.508662	0.678022	0.226588	0.720767	0.245515	0.128163	0.882252	0.24531	0.11702	0.229035	0.229597	0.240345	0.237293	0.368991	0.435081	0.109548	0.55641	0	0	0.115901
RNU6-605P	1	38926870..38926977	ENSG00000199963	0	0	0	0	0	0	0	0	0	0	0	0	0	0	0	0	0	0	0	0	0	0	0	0
Y_RNA_18	1	complement(38950825..38950925)	ENSG00000207466	0	0	0	0	0	0	0	0	0	0	0	0	0	0	0	0	0	0	0	0	0	0	0	0
EIF1P2	1	complement(38958275..38958925)	ENSG00000235549	0	0	0	0	0	0	0	0	0	0	0	0	0	0	0	0	0	0	0	0	0	0	0	0
AKIRIN1	1	38991276..39006059	ENSG00000174574	137.23	138.338	160.382	153.678	168.989	181.344	137.811	149.028	142.353	117.766	90.3695	124.181	143.82	156.155	132.641	150.347	142.201	152.329	120.644	116.439	102.722	94.3483	52.9583	82.6149
NDUFS5	1	39026318..39034636	ENSG00000168653	1274.4	1360.11	1215.22	1229.57	1175.82	1185.32	1329.17	1255.71	1243.31	1249.82	1291.47	1318.18	1317.37	1315.77	1305.97	1398.09	1374.83	1422.71	1290.68	1377.3	1382.46	1516.12	1574.66	1603.61
MACF1	1	39081316..39487177	ENSG00000127603	3.70476	4.24489	4.435	6.37043	5.84072	6.42923	3.87888	4.18501	4.16356	5.78391	5.39013	5.13256	3.35512	3.9116	3.89821	4.77365	5.37342	4.55093	3.90258	3.45671	3.65849	4.01175	4.42458	4.26516
RNU6-608P	1	complement(39120940..39121043)	ENSG00000206654	0	0	0	0	0	0	0	0	0	0	0	0	0	0	0	0	0	0	0	0	0	0	0	0
RNA5SP44	1	complement(39154164..39154296)	ENSG00000222378	0	0	0	0	0	0	0	0	0	0	0	0	0	0	0	0	0	0	0	0	0	0	0	0
ENSG00000287422	1	complement(39226670..39238620)	ENSG00000287422	0.324582	1.17946	0.180574	0.969135	1.85147	0.987166	0.494852	1.2243	0.536186	0.932998	0.734009	1.60721	0.681503	0.833659	0.668564	0.34993	1.03646	0.358155	0.950185	0.318992	0.162021	1.23763	0.591448	0.843728
ENSG00000226438	1	complement(39249838..39257649)	ENSG00000226438	0	0	0	0.674226	0	0.68677	0	0	0	0.649085	0	0	0	0	0	0	0	0	0	0	0	0	0	0
HSPE1P8	1	complement(39304294..39304898)	ENSG00000217897	0	0	0	0	0	0	0	0	0	0	0	0	0	0	0	0	0	0	1.06731	0	0	1.19159	0	0
BMP8A	1	39491636..39529869	ENSG00000183682	1.3973	1.68282	1.67909	2.60335	3.18817	3.94369	1.477	2.34914	1.96969	3.40597	2.52788	3.38258	2.11234	1.72264	1.72687	3.01284	2.79611	2.40525	1.69073	1.3183	1.78557	1.33959	3.19115	2.84763
OXCT2P1	1	39514956..39516490	ENSG00000237624	0	0	0	0	0	0	0	0	0	0	0	0	0	0	0	0	0	0	0	0	0	0	0	0
PPIEL	1	complement(39522280..39559698)	ENSG00000243970	1.93087	2.74925	3.74433	7.77473	8.93705	8.9932	3.53251	3.74559	3.28078	8.56315	7.85962	6.61679	2.49038	2.60715	2.49991	7.13711	7.16392	7.0005	2.6378	2.98196	3.35962	7.21213	7.03678	6.8834
PABPC4	1	complement(39560709..39576790)	ENSG00000090621	28.5757	35.0794	32.4772	36.2157	35.6082	33.346	31.1942	31.6219	33.6647	35.3588	32.7612	37.5839	31.9948	24.8847	27.4087	33.4847	32.0478	36.5385	29.2904	24.4676	28.5587	37.3774	40.9707	36.3113
PABPC4-AS1	1	39565052..39573860	ENSG00000228060	0.223727	0	0.497861	0.2672	0.255234	0	0	0.241109	0.246387	0	0.758902	0.738542	0	0	0.460825	0.723595	0	0.246868	0	0.439746	0	1.21867	0.27178	0.465249
SNORA55	1	complement(39567374..39567508)	ENSG00000201457	0	0	0	0	0	0	0	0	0	0	0	0	0	0	0	0	0	0	0	0	0	0	0	0
HEYL	1	complement(39623435..39639643)	ENSG00000163909	1.85435	2.16587	1.80534	3.22974	2.90881	3.8538	1.64914	1.91515	1.7018	2.57628	3.40715	2.55057	1.86561	2.14322	1.90976	2.74885	2.96066	1.87564	2.33724	1.51867	1.69699	1.59931	1.03246	2.73147
ENSG00000225903	1	39633416..39633903	ENSG00000225903	0	0	0	0	0	0	0	0	0	0	0	0	0	0	0	0	0	0	0	0	0	0	0	0
NT5C1A	1	complement(39651229..39672107)	ENSG00000116981	0.729504	0.901651	0.579776	1.03721	0.634089	1.22555	0.847382	0.673871	0.612108	0.439357	0.5499	0.649821	0.948189	0.892222	0.965963	0.749024	0.480683	0.651635	0.61016	0.54624	1.14446	0.378449	0.421997	0.216719
HPCAL4	1	complement(39678648..39691485)	ENSG00000116983	1.78756	1.16851	1.39962	1.66048	2.0393	0.966501	1.34581	2.71128	2.69772	1.52245	1.57203	1.16561	1.59859	1.76845	2.79555	2.28403	1.33892	1.09581	2.90717	1.30131	1.98287	1.65891	1.28681	0.894905
PPIE	1	39692182..39763914	ENSG00000084072	40.3811	37.4263	42.1261	43.3916	46.1327	44.9912	38.5389	43.5186	42.1322	48.0575	51.4543	48.329	43.4333	46.2282	45.8167	50.3122	53.1094	53.1196	45.5661	47.8399	45.4592	55.6846	57.6201	58.5053
ENSG00000225333	1	39718028..39718595	ENSG00000225333	0	0	0	0	0	0	0	0	0	0	0	0	0	0	0	0	0	0	0	0	0	0	0	0
RNU7-121P	1	complement(39723566..39723627)	ENSG00000252413	0	0	0	0	0	0	0	0	0	0	0	0	0	0	0	0	0	0	0	0	0	0	0	0
BMP8B	1	complement(39757182..39788865)	ENSG00000116985	2.21928	2.77847	3.0503	2.65052	3.42541	3.57331	1.85759	2.03998	2.08464	3.00199	2.28792	2.22654	2.60393	2.28001	2.15115	2.46296	2.57064	2.59288	2.61143	2.5018	2.93239	1.91997	2.29949	1.49312
OXCT2	1	complement(39769523..39771348)	ENSG00000198754	0.345024	0.179106	0.575839	0.618102	0.196807	0.629602	0.175339	0	0.37997	0.198351	0.195059	0	0.181106	0.531698	0.177667	0.371969	0.550868	0.380712	0.336676	0.339082	0.34445	0.187939	0.628696	0
BMP8B-AS1	1	39779969..39781418	ENSG00000285905	0	0.268511	0	0	0	0	0.262865	0	0	0	0	0	0.27151	0	0.266355	0	0	0	0	0	0	0	0	0
ENSG00000261798	1	39788976..39790171	ENSG00000261798	0	0	0	0	0	0	0	0	0	0	0	0	0	0	0	0	0	0	0	0	0	0	0	0
ENSG00000229213	1	complement(39795843..39795996)	ENSG00000229213	0	0	0	0	0	0	0	0	0	0	0	0	0	0	0	0	0	0	0	0	0	0	0	0
ENSG00000284719	1	39799419..39809450	ENSG00000284719	0.722493	1.12516	0.200971	2.15721	1.64849	1.31841	0.183583	0	0.596753	2.07678	0.816922	1.78876	1.51697	0.371131	0	0.389458	0.961281	0.99653	0.705011	0	0.540968	1.96776	0.877676	1.69026
LINC02811	1	complement(39801414..39817460)	ENSG00000284678	0	0	0	0	0	0	0	0.50443	0	0	1.58772	0	0	0	0	0	1.49463	0	0	0	0	0	0	0
TRIT1	1	complement(39838110..39883511)	ENSG00000043514	14.4171	14.818	15.5584	14.2241	13.5871	14.8407	15.6825	16.0049	15.8243	13.9709	15.4836	14.3254	15.7428	16.0501	13.0106	14.2954	14.5758	16.7064	16.562	14.5479	15.5003	17.8076	18.7438	19.603
Y_RNA_19	1	complement(39881566..39881678)	ENSG00000202222	0	0	0	0	0	0	0	0	0	0	0	0	0	0	0	0	0	0	0	0	0	0	0	0
MYCL	1	complement(39895426..39902256)	ENSG00000116990	1.30657	2.26084	1.52298	1.11461	1.34861	1.43811	2.08682	1.81039	2.26113	0.643829	0.211048	1.09539	1.95951	2.10936	2.30676	1.81106	1.25827	1.51036	2.24634	1.16177	1.73919	1.69454	0.529067	0.970379
MYCL-AS1	1	39897745..39899098	ENSG00000236546	0.802565	0	0.446489	0	1.37339	0.976351	1.63143	0.864921	0	0.461388	0.90746	1.32467	0	0.824526	2.06637	0.865242	1.28138	0	0.783146	0.394371	0	0	0.487473	0
Y_RNA_20	1	complement(39944890..39944998)	ENSG00000207356	0	0	0	0	0	0	0	0	0	0	0	0	0	0	0	0	0	0	0	0	0	0	0	0
MFSD2A	1	39955112..39969968	ENSG00000168389	14.9367	19.4253	16.2695	11.9241	13.7219	13.1023	18.4575	15.9278	16.363	14.9142	16.8	12.4566	17.579	16.3146	15.3831	10.7637	10.9617	11.4504	16.4931	18.697	15.6967	12.9323	12.6059	13.8142
ENSG00000228477	1	39962680..39963404	ENSG00000228477	0	0	0	0	0	0	0	0	0	0	0	0	0	0	0	0	0	0	0	0	0	0	0	0
CAP1	1	40040233..40072649	ENSG00000131236	461.608	444.266	487.512	553.279	550.833	549.708	469.508	480.294	489.079	605.201	619.716	603.181	488.419	497.15	526.864	561.145	572.744	517.193	505.807	512.425	514.353	510.627	529.653	514.919
PPT1	1	complement(40072710..40097260)	ENSG00000131238	222.242	207.362	220.67	264.535	274.75	265.707	229.682	215.146	218.312	295.81	300.829	298.104	227.92	248.095	239.178	281.294	297.41	294.709	221.423	256.24	237.447	320.686	329.897	336.763
OAZ1P1	1	40132764..40133448	ENSG00000226745	0	0	0	0	0	0	0	0	0	0	0	0	0	0	0	0	0	0	0	0	0	0	0	0
RLF	1	40161387..40240921	ENSG00000117000	44.1778	37.4172	43.7555	57.7125	51.4951	50.6079	42.0248	41.9449	46.203	51.841	53.038	51.7264	46.5378	40.7649	44.3007	52.6413	51.65	51.8708	42.517	39.2441	42.7923	48.3488	58.5175	53.6607
RNU6-1237P	1	40177843..40177949	ENSG00000207508	0	0	0	0	0	0	0	0	0	0	0	0	0	0	0	0	0	0	0	0	0	0	0	0
TMCO2	1	40245947..40251684	ENSG00000188800	0.372349	0	0	0	0	0	0	0	0.410062	0	0	0	0	0	0	0	0.39633	0	0	0	0	0	0	0
ZMPSTE24-DT	1	complement(40256427..40257967)	ENSG00000259943	0	0	0	0	0	0	0	0	0	0	0	0	0	0	0	0	0	0	0	0	0	0	0	0
ZMPSTE24	1	40258041..40294180	ENSG00000084073	284.932	268.256	300.038	291.097	292.625	282.792	284.029	300.655	299.904	322.297	319.072	315.942	300.688	306.246	296.108	292.153	296.947	295.564	278.037	313.507	283.988	284.132	307.694	297.404
ENSG00000231296	1	complement(40262672..40262984)	ENSG00000231296	0	0	0	0	0	0	0	0	0	0	0	0	0	0	0	0	0	0	0	0	0	0	0	0
COL9A2	1	complement(40300489..40317813)	ENSG00000049089	0.896817	0.775911	1.49677	0.535542	1.61994	1.81835	0.835554	0.483248	0.576129	0.429644	0.253507	0.246706	0.392289	0.767797	0.384841	0.402856	0.079548	0.247395	0.656338	0.514133	0.149221	0.569927	0.181574	0
ENSG00000227311	1	complement(40333078..40333557)	ENSG00000227311	0	0	0	0	0	0	0	0	0	0	0	0	0	0	0	0	0	0	0	0	0	0	0	0
SMAP2	1	40344850..40423326	ENSG00000084070	4.37388	5.54009	6.42394	6.89541	7.98378	7.55581	5.6014	5.27936	5.58759	5.23018	7.02267	7.98935	5.32645	4.85305	4.68477	7.07319	6.51781	6.66029	4.43877	4.7284	4.89059	5.43213	5.7384	8.09515
ENSG00000213172	1	40364766..40365183	ENSG00000213172	0	0	0	0	0	0	0	0	0	0	0	0	0	0	0	0	0	0	0	0	0	0	0	0
ENSG00000284677	1	complement(40436199..40450039)	ENSG00000284677	0	0.971907	0	0	1.60195	0.569417	0.951468	0.50443	0.515471	0.538172	2.11696	2.06016	0	0.480872	0	0.504617	0.498209	0.516478	0	0	0.467285	0	0	1.94672
ZFP69B	1	40450102..40463718	ENSG00000187801	5.27876	5.09816	3.14161	6.30451	6.72243	7.31788	5.11572	4.89509	4.73185	5.22253	6.80153	6.21381	4.38183	3.15303	4.80436	5.42631	5.7494	6.23115	4.43228	5.42914	4.9023	12.1704	7.15822	10.8498
ENSG00000260920	1	40464319..40466767	ENSG00000260920	0	0	0	0	0	0	0	0	0	0	0	0	0	0	0	0	0	0	0	0	0	0	0	0
ENSG00000279667	1	40473055..40474059	ENSG00000279667	0	0	0	0	0	0	0	0	0	0	0	0	0	0	0	0	0	0	0	0	0	0	0	0
ZFP69	1	40477290..40496343	ENSG00000187815	2.77976	2.78294	3.86615	4.03133	3.73754	3.50246	1.91718	2.67477	2.73331	1.71221	3.14308	1.8571	2.39713	3.67178	3.27181	2.99685	2.32477	1.75274	2.03438	2.14648	1.78402	2.16311	2.53262	2.99355
ENSG00000238287	1	complement(40493157..40508661)	ENSG00000238287	2.60336	2.70287	2.89665	4.97478	2.376	3.16709	1.05841	2.24451	4.58727	2.9933	2.35489	7.44809	2.73305	4.27936	2.68116	3.92934	6.65047	2.87264	5.58882	2.04682	1.55942	1.70171	3.79504	4.87243
EXO5	1	40508741..40516038	ENSG00000164002	32.7979	34.3056	29.9568	47.6484	48.4465	49.726	32.4647	38.6434	33.9634	53.1887	49.1232	45.9201	30.192	32.941	34.9124	44.8588	43.6378	45.5081	34.0345	37.1642	35.9199	39.864	46.6812	43.7732
ENSG00000227278	1	complement(40514461..40515057)	ENSG00000227278	0	1.51411	0	0	0	0	1.48226	0	0.803038	0	0	0	0	0	0	0	0	0	0	0	0	0	0	0
ENSG00000238186	1	complement(40515754..40517174)	ENSG00000238186	0.576936	8.38581	3.20965	5.51235	3.94912	5.61491	2.34556	3.1088	7.62444	4.64346	1.95702	2.53936	3.02838	8.29812	6.53595	8.08589	4.91274	6.36611	5.62976	3.40199	2.87988	6.91383	2.80342	4.19917
ZNF684	1	40531573..40548167	ENSG00000117010	12.0883	11.2847	14.0152	15.2865	15.8767	15.8181	11.0474	10.0717	10.9634	13.6653	14.2425	15.8724	10.9842	12.4191	8.57868	13.1419	15.3537	14.6837	12.4897	8.68545	9.73568	14.7187	17.1527	13.2028
ENSG00000286838	1	complement(40559666..40584335)	ENSG00000286838	0.43751	0	0	0	0	0	0	0	0	0	0	0	0	0	0	0	0	0	0	0	0	0	0	0
ENSG00000236505	1	40563534..40563659	ENSG00000236505	0	0	0	0	0	0	0	0	0	0	0	0	0	0	0	0	0	0	0	0	0	0	0	0
GTF2F2P2	1	complement(40593633..40594353)	ENSG00000233910	0	0	0	0	0	0	0	0	0	0	0	0	0	0	0	0	0	0	0	0	0	0	0	0
RIMS3	1	complement(40620680..40665682)	ENSG00000117016	1.69242	1.35162	1.59337	2.33225	1.78225	1.90052	1.63194	1.68361	1.62488	1.0977	1.17761	1.09827	1.95896	1.5604	2.14522	1.68424	1.75523	1.67594	2.41368	1.62062	1.55963	1.60739	1.05432	1.39876
ENSG00000287743	1	40659848..40667480	ENSG00000287743	0.188401	0	0	0	0	0.458394	0	0	0	0	0.639075	0	0.197787	0	0.194031	0.203114	0.200535	0	0	0	0	0.20525	0	0.195894
ENSG00000237899	1	complement(40669089..40687588)	ENSG00000237899	0	0	0	0	0	0	0	0	0	0	0	0	0	0	0	0	0	0	0	0	0	0	0	0
NFYC-AS1	1	complement(40690380..40692066)	ENSG00000272145	0	0	0	0	0	0	0	0	0	0	0	0	0	0	0	0	0	0	0	0	0	0	0	0
NFYC	1	40691648..40771603	ENSG00000066136	37.4958	34.2334	41.4273	50.8742	50.3358	46.4468	40.1414	41.8826	38.224	49.9447	50.186	47.4508	38.4252	40.737	39.8079	49.4387	49.5945	47.5832	38.4873	41.2431	41.7385	50.5313	55.0682	56.6488
MIR30E	1	40754355..40754446	ENSG00000198974	0	0	0	0	0	0	0	0	0	0	0	0	0	0	0	0	0	0	0	0	0	0	0	0
MIR30C1	1	40757284..40757372	ENSG00000207962	0	0	0	0	0	0	0	0	0	0	0	0	0	0	0	0	0	0	0	0	0	0	0	0
KCNQ4	1	40783787..40840452	ENSG00000117013	0.0714626	0.741939	0.159026	0.170698	0.733741	0.521621	0.508435	0.847163	0.550904	0.246499	0.242408	0.235905	0.450135	0.293672	0.80958	0.308174	0.30426	0.473126	0.697334	0.42139	0.570749	0.311413	0.347247	0.965962
RN7SL326P	1	40804846..40805141	ENSG00000264582	0	0	0	0	0	0	0	0	0	0	0	0	0	0	0	0	0	0	0	0	0	0	0	0
CITED4	1	complement(40861054..40862363)	ENSG00000179862	0	0	0	0	0	0	0	0	0	0	0	0	0	0	0	0	0	0	0	0	0	0	0	0
ENSG00000229528	1	40863914..40876670	ENSG00000229528	0	0	0	0	0	0	0	0	0	0	0	0	0	0	0	0	0	0	0	0	0	0	0	0
ENSG00000228940	1	complement(40938104..40939763)	ENSG00000228940	0	0	0	0	0	0	0	0	0	0	0	0	0	0	0	0	0	0	0	0	0	0	0	0
ENSG00000286668	1	40939294..40945524	ENSG00000286668	0.232649	0.241541	0	0	0	0	0	0	0	0	0.263056	0	0	0	0	0	0	0	0	0	0	0	0	0
UBE2V1P8	1	complement(40942251..40942515)	ENSG00000233118	0	0	0	0	0	0	0	0	0	0	0	0	0	0	0	0	0	0	0	0	0	0	0	0
CTPS1	1	40979688..41012565	ENSG00000171793	72.262	69.8387	64.3284	70.5662	75.1316	70.6777	70.8364	65.196	66.9338	80.0684	78.9628	74.05	68.1008	66.7023	65.1515	79.2133	77.5767	83.8151	63.6576	66.7469	64.367	97.5984	106.807	95.849
SLFNL1-AS1	1	41014590..41043890	ENSG00000281207	0.91877	0.885751	0.949255	1.0973	1.49738	0.878207	0.733721	1.27306	1.0841	0.905474	1.26146	1.37205	0.96454	1.14618	1.21658	1.20278	1.0478	1.59312	0.832501	0.257985	0.851724	0.857944	0.876944	1.36473
SLFNL1	1	complement(41015589..41023237)	ENSG00000171790	2.62627	1.66629	1.62341	2.96235	3.07936	2.75122	1.70539	3.06618	2.57091	3.27128	4.3718	3.77287	2.29759	2.84803	1.05185	3.38192	3.88252	4.18589	1.70848	2.07917	1.38378	3.6559	4.60831	1.89634
SCMH1	1	complement(41027200..41242154)	ENSG00000010803	68.9941	68.1746	68.9639	69.9645	71.7609	67.6469	63.861	66.2626	67.0889	64.8309	67.9998	66.1755	69.9027	66.8794	65.8763	68.5782	70.6479	66.6728	67.2556	67.3185	67.6771	68.4503	69.3567	72.6956
RPL23AP17	1	41098638..41099136	ENSG00000215893	0	0	0	0	0	0	0	0	0	0	0	0	0	0	0	0	0	0	0	0	0	0	0	0
ENSG00000287400	1	41241772..41338644	ENSG00000287400	0	0.147418	0	0	0.0809939	0.0863687	0	0	0	0	0.0802745	0.0781209	0	0.0729382	0	0	0.0755679	0	0	0.0697727	0	0	0.0862444	0.0738191
ENSG00000235358	1	41242373..41284861	ENSG00000235358	0	0	0	0.16706	0	0	0	0	0	0	0	0.153918	0	0	0	0	0	0	0	0	0	0	0	0
ENSG00000213987	1	complement(41264550..41264862)	ENSG00000213987	0	0	0	0	0	0	0	0	0	0	0	0	0	0	0	0	0	0	0	0	0	0	0	0
ENSG00000286640	1	complement(41302911..41306148)	ENSG00000286640	0	0	0.256022	0	0	0	0	0	0	0	0	0	0	0	0	0	0	0	0	0	0	0	0	0
FOXO6	1	41361922..41383590	ENSG00000204060	0.126255	0.131081	0.280957	0	0.144036	0.307189	0.128324	0.272129	0.556172	0.145166	0	0.41678	0.26509	0.12971	0	0	0	0.278629	0.492801	0.372242	0	0.275092	0	0
FOXO6-AS1	1	complement(41375004..41375669)	ENSG00000229901	0	0.830068	0.889579	0	0.912107	1.94527	0	0.861628	0	0	0	0	0	0	0	0.861948	0	0	0	0.78574	0	0	0	1.66262
RNA5SP45	1	complement(41466937..41467028)	ENSG00000252563	0	0	0	0	0	0	0	0	0	0	0	0	0	0	0	0	0	0	0	0	0	0	0	0
EDN2	1	complement(41478775..41484683)	ENSG00000127129	0.382058	0.19833	0	0	0.217932	0	0.388319	0.823484	0.210377	0.658926	0.215996	0.210202	0.200545	0.392513	0	0	0.609997	0.421576	0.186407	0.187739	0	0.416225	0	0
HIVEP3	1	complement(41506365..42035925)	ENSG00000127124	2.73544	2.41511	2.54033	2.82967	2.9241	2.22725	2.29865	2.50694	2.84646	2.35269	2.67894	2.32267	2.75865	3.23073	2.48445	2.41499	2.43017	2.70942	2.69027	2.49782	2.73089	1.83028	1.54375	1.70206
ENSG00000230881	1	41535443..41535868	ENSG00000230881	0	0	0	0	0	0	0	0	0	0	0	0	0	0	0	0	0	0	0	0	0	0	0	0
ENSG00000230638	1	41542069..41544310	ENSG00000230638	0	0	0	0	0	0	0	0	0	0	0	0	0	0	0	0	0	0	0	0	0	0	0	0
ENSG00000284895	1	complement(41585306..41628816)	ENSG00000284895	0	0	0	0	0	0	0	0	0	0	0	0	0	0	0	0	0	0	0	0	0	0	0	0
ENSG00000287587	1	42036143..42051784	ENSG00000287587	0	0	0	0	0.3025	0	0.269503	0	0	0	0	0	0.556733	0.272413	0.273081	0.857594	0.564469	0.292584	0.517483	0	0.264716	0	0	0
HNRNPFP1	1	42040597..42041729	ENSG00000227538	0	0	0	0	0	0	0	0	0	0	0	0	0	0	0	0	0	0	0	0	0	0	0	0
ENSG00000228776	1	42140635..42141391	ENSG00000228776	0	0	0	0	0	0	0	0	0	0	0	0	0	0	0	0	0	0	0	0	0	0	0	0
GUCA2B	1	42153410..42155820	ENSG00000044012	0	0	0	0	0	0	0	0	0	0	0	0	0	0	0	0	0	0	0	0	0	0	0	0
GUCA2A	1	complement(42162690..42164745)	ENSG00000197273	0	0	0	0	0	0	0	0	0	0	0	0.580607	0	0	0	0	0	0	0	0	0	0	0	0
FOXJ3	1	complement(42176539..42335877)	ENSG00000198815	15.2113	14.7494	13.2147	18.0035	20.3761	22.7841	15.5999	15.1132	16.1986	17.9624	14.1521	18.5978	14.3386	14.2197	13.3137	17.4827	18.4276	20.5147	13.5952	13.1985	10.6256	15.0787	14.4277	13.6315
ENSG00000227527	1	complement(42335386..42338376)	ENSG00000227527	0.953122	0	0.530248	1.13833	3.26206	1.15951	0.484371	1.54076	0.524829	1.09588	0.538847	2.09756	1.0006	0	0.981605	1.54133	3.04352	3.15513	0.93006	1.87341	0.951536	1.55754	0.578921	1.48654
RIMKLA	1	42380792..42424232	ENSG00000177181	0.769899	0.768581	1.02137	0.636579	0.540508	0.72047	0.812612	0.989276	0.815267	0.476655	0.535706	0.488751	0.808252	1.03434	0.670921	0.606556	0.378223	0.424767	0.75127	0.814841	0.857304	0.322596	0.43166	0.153946
ENSG00000235002	1	complement(42412398..42412794)	ENSG00000235002	0	0	0	0	0	0	0	0	0	0	0	0	0	0	0	0	0	0	0	0	0	0	0	0
ZMYND12	1	complement(42430329..42456253)	ENSG00000066185	0.144432	0.299905	0.321407	0.344996	0	0	0	0.155654	0.318122	0.166066	0.326619	0.317856	0.151627	0.148385	0	0	0.307469	0.318744	0	0.141945	0.432576	0	0	0.300353
PPCS	1	42456117..42473385	ENSG00000127125	76.6283	74.8603	75.0912	93.3929	102.166	96.1414	70.471	82.6814	72.392	92.1397	93.4288	87.062	76.4718	75.6899	74.0691	82.7121	88.5406	85.7769	76.0354	71.2255	72.814	75.2335	84.5635	74.3962
CCDC30	1	42463221..42657190	ENSG00000186409	0.862314	0.934197	0.820406	1.0448	0.969498	1.04904	0.660509	0.794628	0.880837	0.804674	0.918494	0.907605	0.800312	0.680481	0.66928	0.862289	0.784829	0.524019	0.634135	0.933436	0.74859	0.408447	0.622444	0.727683
RPS3AP11	1	42491739..42492493	ENSG00000230116	0	0	0	0	0	0	0	0	0	0	0	0	0	0	0	0	0	0	0	0	0	0	0	0
TMSB4XP1	1	complement(42500205..42500339)	ENSG00000236876	0	0	0	0	0	0	0	0	0	0	0	0	0	0	0	0	0	0	0	0	0	0	0	0
RNU6-536P	1	42569033..42569139	ENSG00000200254	0	0	0	0	0	0	0	0	0	0	0	0	0	0	0	0	0	0	0	0	0	0	0	0
ENSG00000236180	1	42570970..42571390	ENSG00000236180	0	0	0	0	0	0	0	0	0	0	0	0	0	0	0	0	0	0	0	0	0	0	0	0
PPIH	1	42658335..42676758	ENSG00000171960	21.763	21.3752	20.0184	25.3273	21.1602	20.7592	21.6169	19.9891	21.3118	22.6768	22.65	19.9333	19.7316	18.4839	19.4207	23.5292	23.8885	26.7429	19.2455	18.4716	19.443	27.2117	26.0619	22.7571
ENSG00000285728	1	complement(42658687..42682160)	ENSG00000285728	1.99552	1.08522	2.74897	2.38328	2.71018	1.96522	1.35215	1.84334	1.56974	1.20184	1.82655	1.98667	1.39662	0.780999	1.17437	2.15136	1.82061	2.62134	2.31814	1.40082	1.51787	1.34579	2.88587	1.48206
ENSG00000234917	1	42678735..42681659	ENSG00000234917	0.524138	2.17668	0	1.25197	0	1.27527	0.532727	1.12972	1.15445	1.20529	2.96321	1.73023	1.1005	0	2.69901	1.13014	0.557895	0.578352	1.53437	1.54533	0.523266	0	0.636716	0.544984
YBX1	1	42682418..42703805	ENSG00000065978	157.364	181.971	127.293	155.585	150.628	186.586	137.027	163.091	132.736	131.54	136.386	129.46	144.553	249.75	186.912	172.154	156.537	173.539	120.69	151.462	122.551	159.307	146.642	147.222
CLDN19	1	complement(42733093..42740254)	ENSG00000164007	0.349813	0.0907959	0	0	0	0	0	0	0	0.100552	0	0.0962305	0.18362	0.0898464	0.0900668	0.188566	0.186171	0.192998	0.0853373	0	0	0	0.106237	0
P3H1	1	complement(42746335..42767084)	ENSG00000117385	29.5639	32.5307	36.4688	40.7023	42.3851	44.2349	28.6761	34.6707	36.2499	32.8144	31.1116	39.1397	32.3563	26.8334	29.9679	35.6874	36.2253	32.7246	29.3029	28.9175	26.9118	25.0561	20.2475	22.0745
C1orf50	1	42767245..42779491	ENSG00000164008	5.6131	5.76936	5.68335	7.70939	7.42818	7.85282	6.10443	4.5369	6.30525	5.16307	4.31577	5.49704	6.01057	5.82436	5.89645	5.80939	6.93054	6.99887	5.25819	4.63379	4.42697	4.64745	4.56854	4.1438
ENSG00000283580	1	42767292..42794493	ENSG00000283580	0	0	0	0.559432	0	2.27936	0	0	0	0	0.794449	1.03085	0	0	0	0	0	0	0	0	0.233816	1.0206	0	0
ENSG00000228452	1	complement(42775813..42776790)	ENSG00000228452	0	0	0	0	0	0	0	0	0	0	0	0	0	0	0	0	0	1.43632	0	0	0	0	0	0
TMEM269	1	42784991..42816619	ENSG00000274386	1.50413	1.48725	1.59388	1.28314	0.653697	0.95848	0.800787	1.46661	1.02543	1.15295	1.13381	1.41865	1.20309	0.956604	0.885186	1.2355	1.44852	1.58067	0.768812	1.19665	1.14409	0.936364	0.870092	1.26605
SVBP	1	complement(42807052..42817397)	ENSG00000177868	64.9571	72.0325	65.7986	67.5691	72.5115	81.0054	65.075	72.0112	69.485	63.1757	65.5494	68.146	76.2588	69.3656	72.8927	67.7709	74.0969	65.5103	75.6535	68.1857	68.8003	58.5913	60.5252	52.7736
ERMAP	1	42817122..42844991	ENSG00000164010	3.08398	3.0875	3.55396	6.64301	6.21987	5.62767	3.02257	2.7301	3.39634	6.64859	6.22689	6.05983	3.29543	2.54601	3.40301	5.10598	5.33424	4.37526	3.92292	3.89683	3.24379	3.83975	4.28158	3.83651
ENSG00000228192	1	complement(42832522..42846422)	ENSG00000228192	2.00057	1.81741	1.9477	2.58843	2.18722	1.82533	2.03336	2.24584	1.836	1.82101	1.60228	2.10964	1.75019	1.88404	2.14621	1.0784	1.68579	1.65563	2.27753	1.47459	1.74759	1.5438	1.41766	2.25348
ZNF691	1	42846573..42852477	ENSG00000164011	45.642	43.0494	46.6522	47.8588	54.5409	55.5252	40.7288	43.3522	45.1531	49.2763	51.0825	53.6277	38.3325	44.5066	44.4565	60.382	51.8752	57.1918	43.4808	39.3819	42.4768	64.8936	62.7754	67.7271
ENSG00000233708	1	complement(42886597..42888767)	ENSG00000233708	0	0	0	0	0	0	0	0	0	0	0	0	0	0	0	0	0	0	0	0	0	0	0	0
MKRN8P	1	complement(42891094..42892430)	ENSG00000237090	0	0	0	0	0	0	0	0	0	0	0	0	0	0	0	0	0	0.262134	0	0	0	0	0.288587	0
ATP6V1E1P1	1	42903232..42903912	ENSG00000225099	0	0	0	0	0	0	0	0	0	0	0	0	0	0	0	0	0	0	0	0	0	0	0	0
ENSG00000288955	1	42924460..42925849	ENSG00000288955	0	0	0	0	0	0	0	0	0	0	0	0	0	0	0	0	0	0	0	0	0	0	0	0
SLC2A1	1	complement(42925353..42958893)	ENSG00000117394	59.9324	62.9244	60.3485	55.3838	53.399	55.8859	65.8191	57.8803	60.1038	59.9766	58.1626	57.7173	66.5654	64.8443	62.6179	57.3816	58.0397	58.8368	58.906	64.591	63.253	56.0923	67.0604	60.2087
ATP6V0CP4	1	complement(42952202..42952641)	ENSG00000284138	0	0	0	0	0	0	0	0	0	0	0	0	0	0	0	0	0	0	0	0	0	0	0	0
SLC2A1-AS1	1	42959049..42996814	ENSG00000227533	0.736858	0.765022	0.655895	0.528025	0.672505	0.806774	0.89872	0.95293	0.324596	0.762505	0.749848	0.729731	0.618852	0.151404	0.455327	0.397202	1.01961	0.487845	0.647126	0.65175	0.588506	0.321102	0.447563	0.536315
ENSG00000283973	1	complement(42959065..42961864)	ENSG00000283973	0	0	0	0	0	0.349333	0	0	0.948712	0	0	0	0	0	0.295734	0.309578	0	0	0	0	0	0	0	0
RNU6-880P	1	42991438..42991544	ENSG00000207256	0	0	0	0	0	0	0	0	0	0	0	0	0	0	0	0	0	0	0	0	0	0	0	0
U6_2	1	complement(43023549..43023637)	ENSG00000283136	0	0	0	0	0	0	0	0	0	0	0	0	0	0	0	0	0	0	0	0	0	0	0	0
ENSG00000277513	1	43104086..43104497	ENSG00000277513	0	0	0	0	0	0	0	0	0	0	0	0	0	0	0	0	0	0	0	0	0	0	0	0
FAM183A	1	43145153..43156396	ENSG00000186973	0.373674	0.775911	0	0.446285	0	0	0	0	0	0	0	0	0.392289	0.383899	0.769681	0	0	0.412325	0.364632	0.734476	0.746104	0	0.907869	0
EBNA1BP2	1	complement(43164175..43270936)	ENSG00000117395	130.656	132.619	124.705	101.635	101.625	97.7146	146.823	138.996	131.419	125.612	123.127	122.355	144.315	161.041	146.495	134.565	130.691	147.782	138.198	157.529	150.044	165.373	180.748	167.585
MIR6733	1	complement(43171652..43171712)	ENSG00000284410	0	0	0	0	0	0	0	0	0	0	0	0	0	0	0	0	0	0	0	0	0	0	0	0
CFAP57	1	43172330..43254358	ENSG00000243710	0.338535	0.234316	0.50223	0.404318	0.257474	0.343201	0.172041	0.243225	0.434961	0.454116	0.255187	0.496683	0.829266	0.289832	0.581086	0.182486	0.420395	0.186776	0.550573	0.499057	0.732272	0.245873	0.205624	0.351999
RNA5SP46	1	43196417..43196536	ENSG00000199240	0	0	0	0	0	0	0	0	0	0	0	0	0	0	0	0	0	0	0	0	0	0	0	0
TMEM125	1	43269983..43274002	ENSG00000179178	0	0	0	0	0	0	0	0	0	0	0	0	0	0	0	0.317687	0	0	0	0	0.147092	0	0	0
C1orf210	1	complement(43281877..43285617)	ENSG00000253313	0	0	0	0	0	0.251786	0	0	0	0	0	0	0	0	0	0	0.220299	0	0	0	0	0	0	0
TIE1	1	43300982..43323108	ENSG00000066056	0.0469809	0	0	0.11222	0	0	0.0477508	0.101262	0	0.0540179	0.159364	0.0516961	0.0493213	0	0	0.0506499	0	0.0518404	0	0	0	0.102365	0	0.0976988
MPL	1	43337818..43354466	ENSG00000117400	0.480072	0.08307	0	0.191119	0.365121	0.38935	0.243969	0.258685	0.616811	0.367985	0.542816	0.352169	0.167996	0.328805	0.659224	0.0862604	0.085165	0.176576	0.156152	0.393169	0.63903	0.0871672	0.0971975	0.249582
ENSG00000287113	1	complement(43348288..43348844)	ENSG00000287113	0	0	0	0	0	0	0	0	0	0	0	0	0	0	0	0	0	0	0	0	0	0	0	0
ENSG00000234694	1	complement(43354684..43358676)	ENSG00000234694	0.463928	0.481659	0.516192	0.554077	1.58779	1.69316	0.47153	1.49992	1.53275	1.06683	1.57369	0	0.487039	0.953245	1.43338	1.00032	0	1.53574	1.35811	0.911875	0.463156	1.51625	1.69072	0.482379
CDC20	1	43358981..43363203	ENSG00000117399	507.737	499.348	506.753	644.918	666.049	647.394	533.085	553.429	545.369	734.1	720.853	727.356	554.891	539.163	571.283	687.485	727.583	676.349	599.187	579.773	593.641	696.589	749.167	715.629
ELOVL1	1	complement(43363398..43368074)	ENSG00000066322	142.294	128.678	128.253	175.949	174.236	168.059	141.559	136.958	132.895	167.798	177.094	165.427	136.714	151.353	155.996	159.098	170.19	153.683	142.898	156.15	152.724	134.067	149.035	137.105
MIR6734	1	complement(43364648..43364715)	ENSG00000283836	0	0	0	0	0	0	0	0	0	0	0	0	0	0	0	0	0	0	0	0	0	0	0	0
ENSG00000288772	1	43368208..43368608	ENSG00000288772	0	0	0	0	0	0	0	0	0	0	0	0	0	0	0	0	0	0	0	0	0	0	0	0
MED8	1	complement(43383917..43389808)	ENSG00000159479	61.7432	63.4983	58.1996	71.0974	66.8503	69.8692	62.163	54.99	52.9862	70.8574	68.364	73.324	64.9413	65.3477	66.2279	81.3852	78.2437	82.9125	57.6347	69.4955	66.7578	79.7024	91.5626	86.3656
MED8-AS1	1	43385113..43389155	ENSG00000229431	0	1.34219	1.43842	1.54399	2.45807	4.1939	2.18994	0.928814	0.949144	4.45924	4.38523	0.474176	1.35718	1.32815	1.77522	1.85832	0.917359	0	1.2615	0.847008	0.430209	1.40839	2.61742	0.896129
SZT2	1	43389882..43454247	ENSG00000198198	2.21232	2.6288	2.54693	3.92514	3.8369	4.10707	2.48254	2.7701	2.63356	3.48471	3.74498	3.54601	2.18828	2.44365	2.17308	3.70862	3.45735	3.07614	2.75777	2.04854	2.42568	3.13461	3.66619	3.28426
SZT2-AS1	1	complement(43447776..43448644)	ENSG00000229372	0.901307	0	0	0	1.54236	0.548237	0	0.971334	0	0.518154	0	1.48765	0	0	0	0	2.39839	0	1.31925	0.442892	0.449904	0	0	0
MIR6735	1	43448539..43448611	ENSG00000274975	0	0	0	0	0	0	0	0	0	0	0	0	0	0	0	0	0	0	0	0	0	0	0	0
HYI	1	complement(43450989..43453989)	ENSG00000178922	12.4676	13.4191	15.6539	36.4743	33.536	39.101	12.7882	15.0388	13.3525	23.015	16.9424	21.3964	14.0493	10.106	16.9632	19.4836	23.2539	21.5824	12.6124	11.6908	10.8482	13.3333	9.86541	9.99018
HYI-AS1	1	43453927..43456995	ENSG00000229348	0	0.600086	0	0.690308	0	0	0	0	0	0	0.653537	1.27201	0	0	0	0	1.23044	0	0.564009	0	0	0	0	0
PTPRF	1	43525187..43623666	ENSG00000142949	17.7912	18.5933	16.1963	22.899	22.0077	23.4324	15.9606	16.8917	17.0023	19.6107	19.9502	15.8556	16.0534	20.0605	17.9897	24.9823	20.0952	26.5105	17.5903	17.1091	17.8203	28.8971	26.1136	30.179
KDM4A	1	43650149..43705518	ENSG00000066135	76.8072	72.614	79.375	119.165	120.691	122.343	77.8806	75.5058	74.5486	112.416	118.589	117.547	76.8697	79.0338	78.4142	118.902	115.71	111.974	78.9215	73.8123	77.2861	107.839	113.752	117.013
ENSG00000284989	1	43650149..43931014	ENSG00000284989	0	0	0	0	0	5.12602	0.555161	0	0	1.97379	0	0	0	0	0	0	0	0	1.75126	2.68401	0	5.86555	0	2.75853
KDM4A-AS1	1	complement(43685123..43708138)	ENSG00000236200	3.88084	2.66077	2.19975	3.93533	3.67557	2.58329	3.12578	2.99867	3.30623	4.54631	3.47733	4.43148	2.30613	2.40726	3.39352	3.39449	4.05284	3.47428	3.92984	3.2383	2.48545	1.91452	2.31272	3.12156
ST3GAL3	1	43705824..43931165	ENSG00000126091	3.95216	4.1873	4.01893	6.63527	6.06095	5.32028	4.09924	4.29414	4.88759	5.25182	5.20128	5.06174	3.99601	3.31148	3.55315	4.83706	4.63772	4.18223	4.29909	2.2445	3.67069	2.22338	3.22693	2.42519
ST3GAL3-AS1	1	complement(43709392..43727343)	ENSG00000229444	0	0	0	2.40651	1.53249	1.63419	2.04799	0.723841	0.739685	0	0	1.47813	0	0	0.691728	0	1.42983	2.22339	0.655405	0	0.670539	0.731722	0	1.39674
U6_3	1	43716467..43716556	ENSG00000283414	0	0	0	0	0	0	0	0	0	0	0	0	0	0	0	0	0	0	0	0	0	0	0	0
ENSG00000233674	1	43743471..43743741	ENSG00000233674	0	0	0	0	0	0	0	0	0	0	0	0	0	0	0	0	0	0	0	0	0	0	0	0
MIR6079	1	43838622..43838683	ENSG00000283477	0	0	0	0	0	0	0	0	0	0	0	0	0	0	0	0	0	0	0	0	0	0	0	0
SHMT1P1	1	complement(43850300..43851611)	ENSG00000224751	0	0	0	0	0	0	0	0	0	0	0	0	0	0	0	0	0	0	0	0	0	0	0	0
ARTN	1	43933320..43937240	ENSG00000117407	0.237115	0.246177	0.131913	0.141595	0	0.288459	0.241	0.255537	0.130565	0.272631	0.134053	0.130456	0.124463	0.365405	0.366301	0.127816	0.504772	0.13082	0.462755	0.466062	0.23672	0	0	0
ENSG00000237950	1	complement(43937918..43940781)	ENSG00000237950	0.991479	1.47053	1.57596	2.36828	3.23174	2.24003	1.72753	1.67909	2.80774	2.76854	3.68349	1.55855	1.48696	1.30964	1.89634	2.90132	1.80914	3.59468	3.59353	1.6704	1.27264	2.3146	1.20444	2.79819
ENSG00000288573	1	complement(43944355..43946601)	ENSG00000288573	1.96879	0.817617	3.06682	1.41082	1.34764	1.91609	2.40127	1.27306	0.43364	1.81095	0.890445	1.29983	0.413374	2.02267	1.21658	0.849018	2.09559	0.868975	1.15269	1.93488	1.57241	1.71589	0.478333	1.63768
IPO13	1	43946950..43968022	ENSG00000117408	18.1353	19.4732	18.9344	17.6538	22.1772	26.8978	14.7081	19.1427	16.4154	9.28325	7.58423	9.15761	19.2995	20.8009	18.8051	18.882	16.8573	20.4908	15.5753	15.1983	11.0367	7.71337	6.18664	6.32856
ENSG00000285649	1	complement(43968351..43974821)	ENSG00000285649	0.308226	0.320007	1.3718	0.736239	0.703268	1.12491	0.783192	0.332174	0.339444	1.06318	1.04553	0.508741	0.808951	1.10831	0.793592	1.32919	1.14827	0.850269	0.150384	1.06021	0.769282	1.17527	0.187215	1.1217
DPH2	1	43970000..43973369	ENSG00000132768	107.941	106.597	110.77	90.9087	87.6961	89.5919	113.644	116.327	112.954	107.05	104.179	110.257	122.686	124.812	118.696	125.527	117.983	130.732	103.756	123.516	112.484	125.91	165.735	114.917
ATP6V0B	1	43974487..43978295	ENSG00000117410	332.415	313.819	349.953	392.131	417.508	415.399	336.677	350.172	347.448	399.203	405.992	399.381	337.846	359.296	348.159	383.644	403.824	373.667	331.585	359.092	347.009	318.597	396.962	301.345
B4GALT2	1	43978943..43991170	ENSG00000117411	6.10211	5.19976	7.04575	5.70652	5.97637	6.72312	5.38296	5.1493	5.70579	5.82469	6.05346	5.13092	6.04348	5.50023	5.57301	5.77183	5.75982	5.84398	6.57237	6.27989	4.5977	7.65125	8.67154	7.24265
CCDC24	1	43991359..43996528	ENSG00000159214	7.69172	6.97602	9.3452	10.7702	10.3887	11.2933	6.38002	6.19318	7.20502	8.03059	8.39712	8.17184	6.96111	6.44892	7.10211	6.86268	8.37531	6.73132	8.62714	5.90838	6.61976	4.43058	4.6182	3.49322
SLC6A9	1	complement(43991500..44031467)	ENSG00000196517	12.1226	11.7759	10.4167	15.41	16.0892	14.5285	10.6743	8.53716	9.51712	8.76321	8.21062	8.51863	9.51335	11.0979	11.4959	12.7458	11.0509	12.3832	16.3384	13.5062	14.1394	30.7284	22.527	32.5102
ENSG00000230615	1	44030414..44115913	ENSG00000230615	0.208338	0.1236	0.231808	0.142184	0.237679	0.144829	0.0605006	0.19245	0.196662	0.239543	0.235567	0.130999	0.0937356	0.0917309	0.122608	0.128347	0.158397	0.164205	0.0871272	0.1755	0.207991	0.162121	0.144621	0.185678
ENSG00000227163	1	complement(44087958..44088477)	ENSG00000227163	0	0	0	0	0	0	0	0	0	0	0	0	0	0	0	0	0	0	0	0	0	0	0	0
KRT8P47	1	complement(44103306..44104703)	ENSG00000271647	0	0	0	0	0	0	0	0	0	0	0	0	0	0	0	0	0	0	0	0	0	0	0	0
RN7SL479P	1	complement(44117098..44117397)	ENSG00000239560	0	0	0	0	0	0	0	0	0	0	0	0	0	0	0	0	0	0	0	0	0	0	0	0
KLF17	1	44118821..44135140	ENSG00000171872	0	0	0.110916	0.238113	0	0	0.101319	0	0	0	0	0	0	0	0.205329	0.107471	0	0	0	0	0	0	0	0
ENSG00000233514	1	complement(44122153..44122512)	ENSG00000233514	0	0	0	0	0	0	0	0	0	0	0	0	0	0	0	0	0	0	0	0	0	0	0	0
KLF18	1	complement(44137821..44141631)	ENSG00000283039	0.0997173	0	0	0.119094	0.113761	0.12131	0	0	0.109817	0	0	0	0.104685	0.102446	0	0	0	0	0	0	0.0995513	0	0	0
ENSG00000226804	1	complement(44150594..44151753)	ENSG00000226804	0	0	0	0	0	0	0	0	0	0	0	0	0	0	0	0	0	0	0	0	0	0	0	0
Y_RNA_21	1	complement(44153385..44153480)	ENSG00000200171	0	0	0	0	0	0	0	0	0	0	0	0	0	0	0	0	0	0	0	0	0	0	0	0
OOSP1P1	1	complement(44155028..44155301)	ENSG00000238037	0	0	0	0	0	0	0	0	0	0	0	0	0	0	0	0	0	0	0	0	0	0	0	0
ENSG00000227994	1	complement(44172506..44172719)	ENSG00000227994	0	0	0	0	0	0	0	0	0	0	0	0	0	0	0	0	0	0	0	0	0	0	0	0
ENSG00000271329	1	complement(44187943..44189049)	ENSG00000271329	0	0	0	0	0	0	0.402222	0	0.435819	0	0	0	0	0	0.407564	0	0	0.436671	0	0	0	0	0	0.411476
DMAP1	1	44213455..44220681	ENSG00000178028	44.0526	43.9255	43.8196	59.5337	60.9113	65.7747	45.0604	43.4735	46.5937	63.7826	66.6044	63.4556	44.8886	44.9112	44.5579	57.8042	59.8848	54.3827	41.9985	42.0774	43.7546	48.4825	56.2484	52.0055
ERI3	1	complement(44221070..44355260)	ENSG00000117419	96.029	103.34	93.0036	95.2365	98.9719	94.8068	96.1082	93.7383	96.6621	104.17	99.2438	94.9633	95.4694	113.647	105.422	120.844	119.791	127.054	98.2307	114.05	108.065	128.645	144.273	140.423
ERI3-IT1	1	complement(44243408..44244273)	ENSG00000233602	0	0	0	0	0	0	0	0	0	0	0	0	0	0	0	0	0	0.561534	0.496583	0	0	0.554406	0	0
RNU6-369P	1	44390722..44390823	ENSG00000199385	0	0	0	0	0	0	0	0	0	0	0	0	0	0	0	0	0	0	0	0	0	0	0	0
RNF220	1	44405194..44651724	ENSG00000187147	7.57682	7.39375	6.69365	9.2433	9.64553	9.77132	7.17216	7.70991	7.16243	9.49687	9.2657	9.23181	6.82769	7.41665	8.37258	7.81794	8.48015	7.64289	7.86946	7.73394	7.56421	9.06921	7.90062	8.35152
MIR5584	1	44545493..44545552	ENSG00000263381	0	0	0	0	0	0	0	0	0	0	0	0	0	0	0	0	0	0	0	0	0	0	0	0
TMEM53	1	complement(44635238..44674481)	ENSG00000126106	25.7419	19.4703	21.3584	25.1446	22.8075	25.8277	22.5674	20.9733	20.7504	18.6129	22.805	21.3171	18.2948	21.9023	23.4137	22.7931	22.0328	19.2292	20.8031	24.2553	24.6393	17.0577	18.6981	17.3839
ARMH1	1	44674692..44725591	ENSG00000198520	0.478734	0.198813	0.639199	0.457408	0.436924	0.232959	0.486579	0.825487	0.738111	0.220176	0.216521	0.421425	0.301549	0.786934	0.49304	0.412896	0.203827	0.316951	0.56058	0.0940977	0.477937	0.104309	0.232624	0.0995548
RNU5F-1	1	complement(44721786..44721902)	ENSG00000199377	0	0	0	0	0	0	0	0	0	0	0	0	0	0	0	0	0	0	0	0	0	0	0	0
RNU5D-1	1	complement(44731055..44731170)	ENSG00000200169	0	0	0	0	0	0	0	0	0	0	0	0	0	0	0	0	0	0	0	0	0	0	0	0
KIF2C	1	44739818..44767767	ENSG00000142945	110.676	97.8628	99.0151	177.274	184.81	193.291	113.455	107.357	101.714	199.274	207.787	197.649	106.938	113.438	113.716	176.976	196.616	181.708	114.911	119.978	125.845	164.247	177.584	192.694
ENSG00000225721	1	complement(44759037..44775810)	ENSG00000225721	2.88242	2.56507	3.20714	2.45894	3.28835	3.00563	0.837043	3.10637	1.81392	1.42035	1.39678	1.3593	5.61973	0.423041	2.54448	5.7711	3.06806	1.3631	3.21448	0.809363	1.64435	5.38317	4.00174	3.85336
RPS8	1	44775251..44778779	ENSG00000142937	628.428	701.604	591.593	807.766	791.493	803.503	700.319	609.138	611.993	872.068	850.037	849.667	641.302	590.581	597.046	862.39	851.801	902.534	665.945	645.101	643.101	1081.85	1100.11	1115.22
SNORD55	1	44775864..44775943	ENSG00000264294	0	0	0	0	0	0	0	0	0	0	0	0	0	0	0	0	0	0	0	0	0	0	0	0
SNORD46	1	44776490..44776593	ENSG00000200913	0	0	0	0	0	0	0	0	0	0	0	0	0	0	0	0	0	0	0	0	0	0	0	0
SNORD38A	1	44777843..44777912	ENSG00000202031	0	0	0	0	0	0	0	0	0	0	0	0	0	0	0	0	0	0	0	0	0	0	0	0
SNORD38B_1	1	44778390..44778456	ENSG00000207421	0	0	0	0	0	0	0	0	0	0	0	0	0	0	0	0	0	0	0	0	0	0	0	0
SNORD38B_2	1	44778390..44778458	ENSG00000281859	0	0	0	0	0	0	0	0	0	0	0	0	0	0	0	0	0	0	0	0	0	0	0	0
RPS15AP11	1	complement(44780331..44780715)	ENSG00000234093	0	0	0	0	0	0	0	0	0	0	0	0	0	0	0	0	0	0	0	0	0	0	0	0
BEST4	1	complement(44783585..44788170)	ENSG00000142959	0.501603	0.520775	0.558112	0	0.429184	0.152555	0.127456	0.405432	0	0.144184	0.283581	0	0	0.257664	0.645742	0	0.266954	0	0.489466	0.369723	0.125192	0.27323	0.304671	0.130388
PLK3	1	44800377..44805990	ENSG00000173846	3.59792	5.50484	4.00324	3.16625	5.07676	7.02624	3.84934	3.67338	4.58796	3.26591	3.2117	2.39625	3.67775	4.76637	4.19299	4.18512	3.22496	5.64167	2.86412	2.51238	2.07954	2.57873	1.72528	1.47671
DYNLT4	1	complement(44805893..44807351)	ENSG00000188396	0.232477	0.482726	0.258667	0.277652	0.265218	0	1.18144	0.50108	0	0	0	0	0.244059	0.477678	0.239425	0.250633	0.24745	0	0.226852	0	0	0	0	0
BTBD19	1	44808482..44815585	ENSG00000222009	2.59523	3.99517	3.68417	6.51969	3.87956	4.02814	3.00158	2.98975	3.84363	3.60132	2.93442	5.21903	2.91241	2.48236	2.94928	3.56974	3.04813	3.85114	3.84231	2.72643	3.03762	1.75488	1.52197	2.0471
PTCH2	1	complement(44819844..44843253)	ENSG00000117425	3.6615	3.74013	3.67973	3.87926	3.57079	3.37668	2.70109	3.62775	3.2519	2.85189	3.2052	2.53436	3.03792	3.39765	3.10188	2.03739	3.4573	2.4111	4.2068	2.37961	4.30394	1.47977	1.36308	1.41232
RNU5E-6P	1	complement(44819883..44819997)	ENSG00000202444	0	0	0	0	0	0	0	0	0	0	0	0	0	0	0	0	0	0	0	0	0	0	0	0
ENSG00000226499	1	complement(44843921..44844082)	ENSG00000226499	0	0	0	0	0	0	0	0	0	0	0	0	0	0	0	0	0	0	0	0	0	0	0	0
EIF2B3	1	complement(44850522..44986722)	ENSG00000070785	113.037	104.989	121.147	137.539	137.806	133.02	119.582	121.421	128.452	152.903	157.675	149.075	122.255	131.12	134.676	149.443	152.362	151.325	117.421	133.145	123.175	164.093	167.83	172.746
RNA5SP47	1	44932323..44932431	ENSG00000253039	0	0	0	0	0	0	0	0	0	0	0	0	0	0	0	0	0	0	0	0	0	0	0	0
CCNB1IP1P1	1	44958557..44959395	ENSG00000229815	0	0	0	0	0	0	0	0	0	0	0	0	0	0	0	0	0	0	0	0	0	0	0	0
PPIAP35	1	complement(44988234..44988725)	ENSG00000232369	0	0	0	0	0	0	0	0	0	0	0	0	0	0	0	0	0	0	0	0	0	0	0	0
MRPS17P1	1	complement(44988705..44991834)	ENSG00000268949	0	0	0	0	0	0	0	0	0	0	0	0	0	0	0	0	0	0	0	0	0	0	0	0
HECTD3	1	complement(45002540..45011324)	ENSG00000126107	18.3837	18.7639	19.5564	18.3955	18.9888	21.9111	15.8443	16.7331	17.4414	13.4964	10.6741	13.5997	20.7991	21.2476	18.6132	16.0028	16.7912	18.4349	15.7571	16.9684	14.0128	9.81087	6.33754	7.6201
UROD	1	45010950..45015575	ENSG00000126088	146.597	134.585	149.106	154.633	163.05	157.13	152.416	149.645	149.821	155.07	164.342	155.976	157.757	169.725	168.531	165.21	170.685	171.336	167.692	178.956	174.921	176.742	185.967	179.986
ZSWIM5	1	complement(45016399..45306209)	ENSG00000162415	2.53246	3.11218	2.58773	5.37013	4.83484	5.5958	2.4689	2.33933	3.13046	4.57565	4.73345	3.75342	2.1703	2.33627	2.02264	4.12321	3.63076	3.53578	2.57205	3.04756	2.57984	2.64632	3.64145	3.33178
OSTCP5	1	complement(45069977..45070429)	ENSG00000234315	0	0	0	0	0	0	0	0	0	0	0	0	0	0	0	0	0	0	0	0	0	0	0	0
LINC01144	1	45303910..45305619	ENSG00000281912	0	0	0	0	0	0	0	0	0	0	0	0	0	0	0	0	0	0	0	0	0	0	0	0
HPDL	1	45326895..45328710	ENSG00000186603	2.60193	2.52129	2.70205	2.07169	3.16626	3.37637	3.17348	1.86939	2.4834	1.79499	1.7652	1.71784	3.27786	2.49492	2.50104	1.87008	1.6617	2.87106	2.36971	1.87522	1.55856	2.26769	2.95007	2.34469
MUTYH	1	complement(45329163..45340893)	ENSG00000132781	9.97441	11.3687	10.7965	12.1068	13.9765	16.8165	8.92572	10.1652	9.25338	13.0266	15.017	14.6141	8.99165	10.4144	10.6075	14.3183	13.9634	12.98	9.62727	8.89694	10.1202	12.7562	14.1582	15.613
ENSG00000288208	1	complement(45329262..45491155)	ENSG00000288208	0	0.236305	0	0	0	0	0	0	0	0	0	0	0	0	0	0	0	0	0	0	0.681682	0	0	0.946634
TOE1	1	45340052..45343973	ENSG00000132773	49.0278	51.0404	53.9565	68.6063	65.0768	61.4319	51.4606	48.8058	49.727	69.581	65.8582	65.7083	52.1714	56.4082	51.1809	68.1231	65.5517	75.7681	54.3594	54.0914	54.1476	76.6983	86.0107	70.7021
TESK2	1	complement(45343883..45491163)	ENSG00000070759	17.6533	17.9339	15.9459	27.7714	25.7698	28.0572	16.2062	18.1043	15.783	27.4998	26.8287	28.4065	16.3407	16.2837	15.8349	23.8411	24.3465	24.2967	16.8557	16.8829	18.2872	19.4388	22.3674	20.2304
PPIAP36	1	45415020..45415344	ENSG00000236872	0	0	0	0	0	0	0	0	0	0	0	0	0	0	0	0	0	0	0	0	0	0	0	0
CCDC163	1	complement(45493866..45500079)	ENSG00000280670	4.91306	5.69396	5.21228	9.00631	6.64776	9.45187	5.45809	6.52612	6.03982	6.56855	9.68928	7.41774	5.27775	7.39517	6.58961	6.40536	9.72926	8.82528	5.46313	5.72675	5.24708	7.59297	8.74429	6.41527
MMACHC	1	45500300..45513382	ENSG00000132763	8.60982	8.35592	8.05255	8.64355	8.32765	8.42487	9.00456	9.27875	8.45122	10.1146	9.59402	9.40528	8.25274	8.84541	7.77479	10.2911	9.96122	11.7722	8.34061	8.15495	10.8378	11.079	11.3686	11.2227
PRDX1	1	complement(45510914..45542732)	ENSG00000117450	718.785	715.925	595.965	591.391	598.024	604.445	798.9	633.551	646.387	735.577	713.415	727.042	740.829	700.55	676.23	768.256	806.741	824.751	723.323	738.615	708.053	955.674	1091.58	948.528
HMGB1P48	1	45530927..45532139	ENSG00000234379	0	0	0	0	0	0	0	0	0	0	0	0	0	0	0	0	0	0	0	0	0	0	0	0
AKR1A1	1	45550543..45570049	ENSG00000117448	108.804	112.963	105.339	104.512	107.201	106.456	112.536	106.38	109.153	99.9184	98.1458	93.6247	112.741	106.597	111.224	113.71	105.713	116.16	122.915	124.686	128.07	125.242	141.983	135.905
ENSG00000281133	1	complement(45580892..45580996)	ENSG00000281133	0	0	0	0	0	0	0	0	0	0	0	0	0	0	0	0	0	0	0	0	0	0	0	0
ENSG00000280836	1	complement(45581219..45581321)	ENSG00000280836	0	0	0	0	0	0	0	0	0	0	0	0	0	0	0	0	0	0	0	0	0	0	0	0
ENSG00000289407	1	complement(45583238..45583933)	ENSG00000289407	0	0	0	0	0	0	0	0	0	0	0	0	0	0	0	0	0	0	0	0	0	0	0	0
NASP	1	45583846..45618904	ENSG00000132780	90.0562	95.3492	87.8768	142.486	133.768	137.2	97.0455	97.3801	98.0077	132.899	137.213	132.78	89.206	90.6108	90.0126	117.66	127.351	116.742	91.6528	91.8977	94.0343	110.88	125.39	110.598
ENSG00000281112	1	complement(45592722..45592814)	ENSG00000281112	0	0	0	0	0	0	0	0	0	0	0	0	0	0	0	0	0	0	0	0	0	0	0	0
ENSG00000281825	1	complement(45605657..45605730)	ENSG00000281825	0	0	0	0	0	0	0	0	0	0	0	0	0	0	0	0	0	0	0	0	0	0	0	0
CCDC17	1	complement(45620044..45624057)	ENSG00000159588	0.0947959	0.0984191	0.421901	1.3586	0.540731	0.922583	0.385398	0.306483	0.521986	0.653969	0.321557	0.41724	0.199037	0.19478	0.390515	0	0.504506	0.209202	0.0925022	0.27949	0.473191	0.206547	0.575785	0
GPBP1L1	1	complement(45627304..45688113)	ENSG00000159592	63.3998	59.619	62.6674	86.7534	86.2527	87.0785	63.6634	65.3569	62.9604	92.8741	92.4826	90.3746	61.9755	64.8298	62.5447	90.9671	86.3836	89.6448	63.892	68.7218	64.4789	93.6778	104.457	98.4412
RPS15AP10	1	complement(45645816..45646197)	ENSG00000225447	0	0	0	0	0	0	0	0	0	0	0	0	0	0	0	0	0	0	0	0	0	0	0	0
ENSG00000234329	1	complement(45651039..45651826)	ENSG00000234329	0	0	0	0	0	0	0	0	0	0	0	0	0	0	0	0	0	0	0	0	0	0	0	0
TMEM69	1	45688181..45694436	ENSG00000159596	113.962	108.941	113.163	130.97	137.861	128.96	130.69	119.572	115.795	124.356	146.847	145.037	120.542	110.895	120.467	138.161	135.949	142.358	124.842	125.312	130.086	158.588	171.09	179.977
IPP	1	complement(45694324..45750653)	ENSG00000197429	25.7409	22.7557	30.1531	40.0772	36.5379	36.6889	23.486	27.6492	29.0965	35.5548	36.8857	38.6071	24.526	24.176	25.8977	30.5903	34.271	30.2782	26.776	23.7947	26.3765	24.0631	25.3873	27.5596
ENSG00000230896	1	complement(45694684..45697075)	ENSG00000230896	3.1606	2.7345	1.75833	3.77476	4.20667	5.12666	2.1416	2.27078	0.580121	0	2.38246	5.21673	2.21204	3.24709	2.71255	1.13581	0.560694	2.90627	1.54206	2.58847	0.525891	3.44325	1.91973	3.28631
ENSG00000236111	1	45781277..45781957	ENSG00000236111	0	0	0	0	0	0	0	0	0	0	0	0	0	0	0	0	0	0	0	0	0	0	0	0
MAST2	1	45786987..46036122	ENSG00000086015	6.87686	6.69346	7.21682	6.62651	7.48873	6.98747	5.6393	6.56898	6.36852	5.88525	6.31772	6.53518	6.23497	7.18546	6.43851	6.19229	6.52956	5.00129	6.02416	5.64481	5.77319	5.91685	6.40784	6.09406
TMA16P2	1	complement(45846994..45847594)	ENSG00000232467	0	0	0	0	0	0	0	0	0	0	0	0	0	0	0	0	0	0	0	0	0	0	0	0
PIK3R3	1	complement(46040140..46133036)	ENSG00000117461	74.738	65.1706	83.4419	232.841	232.714	233.961	67.306	78.1124	74.4288	198.453	201.948	187.627	71.6657	78.3582	75.4803	227.262	222.382	220.386	61.0864	71.7348	68.4915	173.097	205.689	182.609
P3R3URF-PIK3R3	1	complement(46043661..46176488)	ENSG00000278139	0	0	0	0	0	0	0	0	0	0	0	0	0	0	0	0	0	0	0	0	0	0	0	0
ENSG00000226957	1	46046818..46048368	ENSG00000226957	1.94149	1.51177	2.16021	8.69533	3.32237	7.08569	0.986653	1.56925	1.06907	5.58073	4.93929	3.20452	1.52866	0.997308	2.99927	4.7095	4.6497	4.28462	0.473628	0.954026	0.484565	3.17267	2.94812	2.52338
ENSG00000233114	1	46104950..46105175	ENSG00000233114	0	0	0	0	0	0	0	0	0	0	0	0	0	0	0	0	0	0	0	0	0	0	0	0
ENSG00000227857	1	46134531..46139081	ENSG00000227857	0.929224	0	0	1.10979	0	1.13044	0	2.00284	0	1.06841	0	0	0.975514	0	0.956993	0	0	0	0.90674	0	0	0	1.12881	0
TSPAN1	1	46175073..46185962	ENSG00000117472	0.132914	0.551978	0.443663	0	0	0.485086	0.675462	0.429723	0.146376	0	0.150286	0.292508	0.279071	0.273103	0.410659	0	0	0.439987	0.907888	0.653125	0.530772	0	0.322925	0.138201
P3R3URF	1	complement(46175486..46176488)	ENSG00000250719	0	0	0	0	0	0	0	0	0	0	0	0	0	0	0	0	0	0	0	0	0	0	0	0
POMGNT1	1	complement(46188683..46220305)	ENSG00000085998	6.42017	6.91913	6.01757	8.58451	9.31464	9.72052	6.34806	6.35494	6.26348	7.78299	6.8253	8.13956	5.56782	6.88262	6.39642	7.67389	7.76214	7.12274	6.02649	5.38373	5.85214	6.08201	5.76458	6.60295
LURAP1	1	46203334..46221256	ENSG00000171357	3.57769	5.66008	5.68676	7.7319	8.94052	8.08301	6.92632	7.89492	7.69248	8.22713	6.35688	8.06099	7.15412	5.25084	9.12378	5.14278	7.97889	8.08348	6.48351	7.03214	7.99388	7.42406	4.76005	6.37711
RAD54L	1	46246461..46278480	ENSG00000085999	115.559	104.658	116.975	139.675	135.975	136.071	112.664	102.227	115.269	137.131	146.209	141.012	113.288	110.389	118.217	141.906	131.964	138.763	120.753	112.43	120.302	162.332	157.177	162.724
LRRC41	1	complement(46261196..46303616)	ENSG00000132128	157.174	150.956	166.377	218.376	218.609	224.129	156.516	170.371	165.764	215.531	213.814	207.314	168.958	157.906	173.471	224.723	215.524	214.671	158.617	150.047	157.424	200.313	217.099	194.11
UQCRH	1	46303698..46316776	ENSG00000173660	326.752	343.387	302.141	346.199	357.494	348.64	335.927	289.863	307.849	399.462	377.692	390.564	313.683	322.661	335.791	432.55	426.057	456.195	330.995	339.362	364.434	540.997	545.892	568.119
NSUN4	1	46340789..46365152	ENSG00000117481	13.5931	12.8637	12.5368	20.4487	19.3957	17.8536	12.96	14.7356	12.5853	19.0408	19.9942	19.2813	12.5023	13.2235	13.5038	20.7067	19.1634	20.574	12.4816	13.6742	12.5697	24.4627	22.845	24.6402
ENSG00000225779	1	46370586..46370955	ENSG00000225779	0	0	0	0	0	0	0	0	0	0	0	0	0	0	0	0	0	0	0	0	0	0	0	0
FAAH	1	46394317..46413848	ENSG00000117480	7.97925	9.6049	7.97747	14.3637	13.7204	15.6157	7.7574	10.8425	10.6977	7.57886	7.71457	7.7621	8.74095	13.0686	7.74131	8.1037	9.35477	9.1874	10.1559	7.72817	6.23424	7.43299	6.04063	5.41082
FAAHP1	1	46432129..46482493	ENSG00000232022	0.233771	0.364059	0.520214	0.139599	0.266694	0.142196	0.475205	0.377901	0.386173	0	0	0.128617	0.981668	1.32092	0.722272	0	0.124414	0.515903	0.570287	0.689235	0.700147	0	0	0.243069
LINC01398	1	complement(46446600..46451317)	ENSG00000224863	0	0	0	0.213276	0	0.217244	0	0	0	0	0	0	0	0	0	0	0	0	0.174254	0	0.178278	0	0	0
DMBX1	1	46489836..46516216	ENSG00000197587	2.48624	2.4522	2.14391	2.37549	1.91456	2.57092	2.21111	2.7464	3.35412	2.35838	1.96783	1.64146	2.6101	1.78799	2.62455	1.87628	1.52166	1.57746	3.03261	3.72622	2.79237	1.48972	0.528545	0.775537
TMEM275	1	complement(46532166..46543969)	ENSG00000282881	0	0	0	0	0	0	0	0	0	0	0	0	0	0	0	0	0	0	0	0	0	0	0	0
MKNK1-AS1	1	46538611..46570255	ENSG00000269956	0.249017	0.258535	0	0.148703	0.42613	0	0.253098	0	0.137119	0.286316	0.281564	0.27401	0	0.127916	0	0.134232	0.132528	0.549549	0.242992	0.244728	0.124301	0.135643	0	0
KNCN	1	complement(46545641..46551647)	ENSG00000162456	0	0	0	0	0	0	0	0	0	0	0	0	0	0	0	0	0	0	0	0	0	0	0	0
MKNK1	1	complement(46557407..46616843)	ENSG00000079277	12.7626	12.2374	11.8988	15.9418	14.471	16.2859	11.9801	11.7773	11.5193	15.2128	18.2701	17.8229	12.4151	13.2322	12.4607	14.4747	15.911	15.0302	12.1111	13.6935	12.3518	12.3307	14.4134	12.4586
MOB3C	1	complement(46607719..46616811)	ENSG00000142961	1.1883	1.17764	0.961575	1.54822	1.47889	1.70845	1.26267	1.22241	1.24917	2.11153	2.07648	2.31795	1.64442	1.55376	1.55757	1.51402	1.95474	1.49001	2.10826	1.5925	2.0491	1.23572	1.37791	0.730103
ATPAF1	1	complement(46632737..46673867)	ENSG00000123472	17.0349	16.4186	19.6948	18.4232	21.6496	21.8712	13.8174	20.5112	18.3325	19.4588	22.9003	23.446	18.8155	18.2991	15.5438	16.3911	14.293	16.409	17.11	15.7599	14.7907	17.1075	16.1776	15.8085
NENFP1	1	complement(46665910..46666375)	ENSG00000233647	0	0	0	0	0	0	0	0	0	0	0	0	0	0	0	0	0	0	0	0	0	0	0	0
TEX38	1	46668855..46673594	ENSG00000186118	0.645506	0.446785	0.478817	0.770939	0.245471	0	0.656084	0.231886	0.710886	0.247397	0.486582	0.473528	0.451775	1.10528	0.221599	0.927889	0.458053	0.949699	0.839849	0.422926	0	0.234411	0.522769	0
EFCAB14-AS1	1	46674036..46692098	ENSG00000228237	0.539395	0	0.600161	0.644209	0	0.656195	0	0	0	0.620188	0.609894	1.18706	0	0.554155	1.11103	0	0	0	0	0	0	0	1.3105	0
EFCAB14	1	complement(46674659..46719146)	ENSG00000159658	25.2206	25.1019	28.6635	29.7755	29.9402	32.3734	26.6938	27.3675	28.0516	24.4465	22.9489	26.0307	26.3351	25.0577	24.8606	24.8168	26.29	24.8035	24.7611	24.1979	24.3497	19.9443	15.5535	18.3927
ENSG00000236476	1	46742329..46743133	ENSG00000236476	0	0	0	0	0	0	0	0	0	0	0	0	0	0	0	0	0	0	0	0	0	0	0	0
CYP4B1	1	46757838..46819413	ENSG00000142973	0	0	0	0	0	0	0	0	0	0	0	0	0	0	0	0	0	0	0	0	0	0	0	0
CYP4Z2P	1	complement(46843095..46900437)	ENSG00000154198	0	0	0	0	0.224887	0	0	0	0	0	0	0	0	0	0	0	0	0	0	0	0.196798	0	0	0
TUBAP8	1	46891639..46892830	ENSG00000238145	0	0	0	0	0	0	0	0	0	0	0	0	0	0	0	0	0	0	0	0	0	0	0	0
CYP4A11	1	complement(46929177..46941484)	ENSG00000187048	0	0	0	0	0	0	0	0	0	0	0	0	0	0.0832587	0.083463	0	0	0	0.0790802	0	0	0	0	0
CYP4A26P	1	complement(46967679..46967874)	ENSG00000259832	0	0	0	0	0	0	0	0	0	0	0	0	0	0	0	0	0	0	0	0	0	0	0	0
CYP4A43P	1	complement(46994382..46994502)	ENSG00000261196	0	0	0	0	0	0	0	0	0	0	0	0	0	0	0	0	0	0	0	0	0	0	0	0
CYP4A27P	1	complement(47000898..47001087)	ENSG00000261593	0	0	0	0	0	0	0	0	0	0	0	0	0	0	0	0	0	0	0	0	0	0	0	0
CYP4A44P	1	complement(47002995..47003148)	ENSG00000261290	0	0	0	0	0	0	0	0	0	0	0	0	0	0	0	0	0	0	0	0	0	0	0	0
CYP4X1	1	47023669..47050751	ENSG00000186377	52.9088	56.8021	56.7207	24.292	26.8756	26.4666	58.2244	52.7188	58.9765	22.7941	21.688	21.5311	52.1659	50.5212	54.7551	19.4299	19.8683	18.1821	52.7591	48.0756	48.5797	11.5	14.6999	10.1727
CYP4Z1	1	47067231..47118318	ENSG00000186160	0.139879	0	0.155637	0.16706	0	0.510503	0.710855	0.45224	0.308093	0.16083	0.158161	0	0.587388	0.143706	0.432177	0	0.297775	0	0.682471	0.274939	0.139646	0	0.339846	0
TUBAP9	1	complement(47074778..47075979)	ENSG00000225154	0	0	0	0	0	0	0	0	0	0	0	0	0	0	0	0	0	0	0	0	0	0	0	0
CYP4A22-AS1	1	complement(47096653..47179271)	ENSG00000225506	0.342027	0.3551	0	1.22547	0	1.66436	0	0	0.753338	0	0.386729	0.376354	0	0	0	0.737475	0	0	0	0	0	0.372614	0.41549	0.35563
CYP4A22	1	47137435..47149727	ENSG00000162365	0	0	0	0	0	0	0	0	0	0	0	0	0	0	0.0844405	0	0	0	0	0.0805782	0	0	0	0
MTND1P34	1	complement(47164510..47165920)	ENSG00000225514	0	0	0	0.560683	0	0	0.477152	0	0	0	0	0	0	0	0	0	0	0	0	0	0	0	0	0
LINC00853	1	47179250..47180339	ENSG00000224805	0	0	0	0.569165	0	1.15951	0	0	0	0.547942	1.07769	0	0.500301	0.489602	0	0	0	0	0.46503	0	0.475768	0.519179	0	0.99103
PDZK1IP1	1	complement(47183582..47191044)	ENSG00000162366	0	0	0	0	0	0	0	0	0	0	0	0	0	0.226312	0	0	0	0	0	0	0	0	0	0
TAL1	1	complement(47216290..47232225)	ENSG00000162367	0	0.114653	0.0614363	0	0.125984	0	0.112242	0.0595059	0.0608085	0.253945	0.124865	0.121515	0.0579666	0.113454	0.170598	0.059528	0.117544	0.304636	0.10776	0	0.220496	0	0	0
ENSG00000226252	1	47225797..47230750	ENSG00000226252	0	0	0	0	0	0	0	0.0841133	0.0859545	0	0	0	0	0	0	0	0	0	0	0	0	0	0	0
STIL	1	complement(47250139..47314892)	ENSG00000123473	18.2858	21.7028	20.2113	32.8066	32.67	32.976	21.451	18.8384	20.8919	34.1767	35.7954	34.3919	18.1819	19.3655	18.0026	30.1786	30.9958	30.9324	21.8129	18.2875	18.5368	27.0294	29.2101	27.682
CMPK1	1	47333790..47378839	ENSG00000162368	104.048	111.337	111.037	135.989	130.459	139.316	105.171	106.226	105.398	144.932	148.723	142.663	106.054	107.483	96.8797	131.046	131.21	142.881	103.366	105.793	90.9721	147.573	144.084	150.712
LINC01389	1	complement(47380928..47408477)	ENSG00000225762	0	1.35423	1.45132	0	0	0	0	1.40572	1.43649	1.49975	0.737428	0.717645	0	0.670034	0.671678	2.10936	0	0.719648	0	0.640955	0	0.710512	0	1.35625
FOXE3	1	47416285..47418052	ENSG00000186790	0	0.184981	0	0	0.203264	0	0	0	0	0	0	0	0	0.183047	0.366992	0	0.189646	0	0	0	0.177875	0.38821	0	0
FOXD2-AS1	1	complement(47432133..47434641)	ENSG00000237424	0	0	0	0	0	0	0	0	0	0	0	0	0	0	0	0	0	0	0	0	0	0	0	0
FOXD2	1	47438044..47440691	ENSG00000186564	1.7844	1.60559	2.38251	0.852458	0.271428	0.578879	2.17638	1.15383	1.83413	0.547114	1.34508	0.785398	1.62352	2.19988	2.69534	1.79551	1.26622	0.78759	1.2769	2.10441	3.08782	0.907191	1.01158	0.865841
ENSG00000271355	1	complement(47483698..47484162)	ENSG00000271355	0	0	0	0	0	0	0	0	0	0	0	0	0	0	0	0	0	0	0	0	0	0	0	0
RPL21P24	1	complement(47497894..47498341)	ENSG00000229554	0	0	0	0	0	0	0	0	0	0	0	0	0	0	0	0	0	0	0	0	0	0	0	0
ATP6V0E1P4	1	47550196..47550753	ENSG00000227883	0	0	0	0	0	0	0	0	0	0	0	0	0	0	0	0	0	0	0	0	0	0	0	0
LINC01738	1	47688463..47704029	ENSG00000227947	0.21561	0	0	0	0	0	0	0	0.474897	0	0	0	0	0	0	0	0	0	0.210393	0.635691	0.861007	0	0	0
TRABD2B	1	complement(47760528..47997385)	ENSG00000269113	0.209335	0.173869	0.372668	0	0.0477632	0.203731	0.255318	0.0451198	0.230537	0.24069	0	0.276413	0.219763	0.0860251	0.215591	0.13541	0.0445634	0.0461975	0.326831	0.164583	0.208986	0.045611	0.152578	0.348257
ENSG00000223814	1	complement(47761132..47765547)	ENSG00000223814	0	0	0	0	0	0	0	0	0	0	0	0	0	0	0	0	0	0	0	0.760642	0	0	0	0
ENSG00000225028	1	47818066..47820237	ENSG00000225028	0	0.180989	0	0	0	0	0.177183	0	0.191982	0	0	0.191822	0.18301	0	0	0	0	0	0	0.171323	0	0	0	0.181259
LINC02794	1	48050659..48091736	ENSG00000226133	0	0	0	0	0	0	0	0	0	0	0	0	0	0	0	0	0	0	0	0	0	0	0	0
ENSG00000231413	1	complement(48078787..48082196)	ENSG00000231413	0	0	0	0	0	0	0	0	0	0	0	0	0	0	0	0	0	0	0	0	0	0	0	0
CYP46A4P	1	48089368..48089634	ENSG00000237180	0	0	0	0	0	0	0	0	0	0	0	0	0	0	0	0	0	0	0	0	0	0	0	0
SKINT1L	1	complement(48096092..48182428)	ENSG00000242267	0.15672	0	0	0.187173	0	0	0	0	0	0.180194	0	0	0	0	0	0	0	0	0.152928	0	0.156459	0	0	0.162953
ENSG00000279096	1	48102068..48104736	ENSG00000279096	0	0	0	0	0	0	0	0	0	0	0	0	0	0	0	0	0	0	0	0	0	0	0	0
ENSG00000223720	1	48172972..48206857	ENSG00000223720	0	0.502376	0	0	0	0	0	0	0	0.556359	0	0	0	0	0	0	0	0	0	0	0.483076	0	0	0
SLC5A9	1	48222685..48248644	ENSG00000117834	0	0.0721161	0.0772865	0.0829588	0.0792437	0.169005	0.141199	0	0	0.0798654	0	0.0764327	0	0.071362	0.0715371	0	0.29574	0	0.135561	0	0.0693457	0.0756731	0.0843807	0.144448
ENSG00000272491	1	complement(48227888..48229561)	ENSG00000272491	0	0	0	0	0	0	0	0	0	0	0	0	0	0	0	0	0	0	0	0	0	0	0	0
ENSG00000279214	1	complement(48262230..48263179)	ENSG00000279214	0	0	0	0	0	0	0	0	0	0	0	0	0	0	0	0	0	0	0	0	0	0	0	0
SPATA6	1	complement(48295373..48472208)	ENSG00000132122	6.31287	6.60923	6.19769	6.1457	5.74944	7.03448	6.09281	6.06013	5.84224	4.39166	5.81833	5.77899	6.68304	6.10411	6.06445	4.23222	4.68667	4.39024	5.746	5.89133	5.19018	2.6585	1.99775	3.69567
PPP1R8P1	1	complement(48325080..48326123)	ENSG00000224986	0	0	0	0	0	0	0	0	0	0	0	0	0	0	0	0	0	0	0	0	0	0	0	0
RNU6-723P	1	48344209..48344315	ENSG00000206700	0	0	0	0	0	0	0	0	0	0	0	0	0	0	0	0	0	0	0	0	0	0	0	0
ENSG00000235105	1	48435967..48437223	ENSG00000235105	0	0	0	0	0	0	0	0	0	0	0	0	0	0	0	0	0	0	0	0	0	0	0	0
RNU4-61P	1	48447936..48448042	ENSG00000223175	0	0	0	0	0	0	0	0	0	0	0	0	0	0	0	0	0	0	0	0	0	0	0	0
ENSG00000232514	1	complement(48497263..48497736)	ENSG00000232514	0	0	0	0	0	0	0	0	0	0	0	0	0	0	0	0	0	0	0	0	0	0	0	0
AGBL4	1	complement(48532854..50023954)	ENSG00000186094	0	0.0436004	0	0.0501557	0	0	0	0.0452582	0	0	0	0.0462102	0.0440874	0	0	0.0452749	0.0447	0	0.0819584	0.041272	0	0	0	0
ENSG00000287661	1	48552991..48558106	ENSG00000287661	0	0	0	0	0	0	0	0	0	0	0	0	0	0	0	0	0	0	0	0	0	0	0	0
BEND5	1	complement(48727519..48776969)	ENSG00000162373	3.23537	3.51171	5.23614	5.4448	5.36874	4.47266	4.03574	3.48674	3.4011	4.73451	3.82451	3.23644	4.63164	1.96412	6.20973	3.01239	4.69601	2.59638	5.02263	4.19135	3.81725	1.76235	1.25054	3.36404
ENSG00000286597	1	48926021..48936734	ENSG00000286597	0	0	0	0	0	0	0	0	0	0	0	0	0	0	0	0	0	0	0	0	0	0	0	0
ENSG00000229846	1	49025595..49187585	ENSG00000229846	0	0	0	0	0	0	0	0	0	0	0	0	0	0	0	0	0	0	0	0	0	0	0	0
AGBL4-AS1	1	49257411..49269285	ENSG00000230114	0	0	0	0	0	0	0	0	0	0	0	0	0	0	0	0	0	0	0	0	0	0	0	0
AGBL4-IT1	1	complement(49374201..49472085)	ENSG00000225623	0	0	0	0	0	0	0	0	0	0	0	0	0	0	0	0	0	0	0	0	0	0	0	0
ENSG00000237478	1	complement(49691262..49691523)	ENSG00000237478	0	0	0	0	0	0	0	0	0	0	0	0	0	0	0	0	0	0	0	0	0	0	0	0
ZNF859P	1	49841821..49846400	ENSG00000215887	0	0	0	0	0	0	0	0	0	0	0	0	0	0	0	0	0	0	0	0	0	0	0	0
ENSG00000279324	1	49994318..49996218	ENSG00000279324	0	0	0	0	0	0	0	0	0	0	0	0	0	0	0	0	0	0	0	0	0	0	0	0
MTND2P29	1	50017092..50017503	ENSG00000233595	0	0	0	0	0	0	0	0	0	0	0	0	0	0	0	0	0	0	0	0	0	0	0	0
ELAVL4	1	50024029..50203772	ENSG00000162374	0	0	0	0	0	0	0	0	0	0	0.0425643	0	0	0	0	0	0.0400687	0	0	0	0.0375816	0.0410107	0.0914595	0
ENSG00000230828	1	50114937..50115282	ENSG00000230828	0	0	0	0	0	0	0	0	0	0	0	0	0	0	0	0	0	0	0	0	0	0	0	0
ELAVL4-AS1	1	complement(50174306..50175868)	ENSG00000237337	0	0	0	0	0	0	0	0	0	0	0	0	0	0	0	0	0	0	0	0.360818	0	0	0	0
ENSG00000233407	1	complement(50206084..50223127)	ENSG00000233407	0	0	0	0	0	0	0	0	0	0	0	0	0	0	0	0	0	0	0	0	0	0	0	0
LINC02808	1	complement(50229662..50321192)	ENSG00000284696	0	0	0	0	0	0	0	0	0	0	0	0	0	0	0	0	0	0	0	0	0	0.10393	0	0
ENSG00000284645	1	50252569..50258994	ENSG00000284645	0	0	0	0	0	0	0	0	0	0	0	0	0	0	0	0	0	0	0	0	0	0	0	0
ENSG00000234080	1	50326131..50327007	ENSG00000234080	0	0	0	0	0	0	0	0	0	0	0	0	0	0	0	0	0	0	0	0	0	0	0	0
HMGB1P45	1	complement(50398825..50399773)	ENSG00000229316	0	0	0	0	0	0	0	0	0	0	0	0	0	0	0	0	0	0	0	0	0	0	0	0
FCF1P6	1	complement(50405430..50406024)	ENSG00000225671	0	0	0	0	0	0	0	0	0	0	0	0	0	0	0	0	0	0	0	0	0	0	0	0
DMRTA2	1	complement(50417550..50423443)	ENSG00000142700	1.69038	1.85822	1.43826	1.30631	2.38219	2.17737	1.1117	1.92887	2.0806	1.48626	1.1243	1.6412	1.35704	1.94094	1.33127	0.964794	0.846704	1.86522	1.45542	2.05215	0.69488	0.649957	0.362374	0.413555
ENSG00000284700	1	50423609..50425316	ENSG00000284700	0.295227	0.919531	0.328486	0.352594	0	0	0	0.636329	0	0	0.333812	0.974571	0	0.303305	0	0	0	0	0.288083	0	0.884206	0	0.358638	0
FAF1	1	complement(50437028..50960267)	ENSG00000185104	6.30097	7.36494	6.91795	9.12013	8.71171	9.036	6.10734	6.34082	6.52557	8.39624	7.97378	8.44861	6.70248	6.94496	7.17688	7.42287	8.03926	9.07076	6.3521	6.56154	6.29049	7.63728	8.05987	7.24578
FAF1-AS1	1	50461469..50471150	ENSG00000225767	0	0.650192	0	0	0	0.761864	0.636519	0	0	0.720059	0	0	0	0	0	0	0.66659	0	0	0.61547	0	0	0.760769	0
RNU6-1026P	1	50582404..50582511	ENSG00000207194	0	0	0	0	0	0	0	0	0	0	0	0	0	0	0	0	0	0	0	0	0	0	0	0
PHBP12	1	50780340..50781150	ENSG00000230585	0	0	0	0	0	0	0	0	0	0	0	0	0	0	0	0	0	0	0	0	0	0	0	0
MRPS6P2	1	50846468..50846837	ENSG00000237130	0	0	0	0	0	0	0	0	0	0	0	0	0	0	0	0	0	0	0	0	0	0	0	0
CDKN2C	1	50960745..50974634	ENSG00000123080	29.3297	34.3518	27.5239	55.4728	52.7505	55.7431	32.8868	31.3835	23.4493	51.1242	53.3441	52.8318	27.8322	35.8155	31.3886	45.0109	50.1053	45.2627	29.0274	29.44	29.4893	36.0461	50.0839	37.3334
MIR4421	1	51059837..51059905	ENSG00000265538	0	0	0	0	0	0	0	0	0	0	0	0	0	0	0	0	0	0	0	0	0	0	0	0
MIR6500	1	51060018..51060103	ENSG00000275816	0	0	0	0	0	0	0	0	0	0	0	0	0	0	0	0	0	0	0	0	0	0	0	0
C1orf185	1	51102221..51148086	ENSG00000204006	0	0	0	0	0.645189	0	0	0.304741	0	0.325125	0	0	0	0	0	0	0.300983	0	0	0	0	0	0	0
Y_RNA_22	1	51107222..51107331	ENSG00000200262	0	0	0	0	0	0	0	0	0	0	0	0	0	0	0	0	0	0	0	0	0	0	0	0
CFL1P2	1	complement(51157788..51158471)	ENSG00000213478	0	0	0	0	0	0	0	0	0	0	0	0	0	0	0	0	0	0	0	0	0	0	0	0
LINC01562	1	complement(51195095..51235096)	ENSG00000203356	0.133139	0.276455	0.148138	0.47703	0.151889	0.485906	0.135321	0.286967	0.439872	0.306162	0.30108	0	0.279543	0.136782	0.411353	0.574146	0.141714	0.440731	0.649588	0	0	0.290091	0	0.276868
RNF11	1	51236273..51273447	ENSG00000123091	52.7373	56.1192	53.2724	64.7985	62.474	81.7663	51.3382	53.6712	52.3936	46.6703	40.7453	47.1148	50.0512	73.1072	58.4833	53.2546	49.1306	47.358	45.4361	45.3628	38.704	29.4436	20.0433	27.5753
ENSG00000233406	1	complement(51250603..51251472)	ENSG00000233406	0	0	0	0	0	0	0	0	0	0	0	0	0	0	0	0	0	0	0	0	0	0	0	0
ENSG00000236434	1	complement(51264916..51266074)	ENSG00000236434	0	0	0.805733	0	0	0	0	0	0.797499	0	0	0	0	0.743969	0	2.34212	0	0	0	0	0.722949	0	0	0
TTC39A	1	complement(51287258..51345116)	ENSG00000085831	6.80396	7.82211	7.45968	6.65943	6.47479	6.90446	6.03838	6.47415	7.67586	3.81614	4.4283	4.27298	7.28228	5.899	7.45166	4.68745	4.41596	4.61451	7.99958	6.42583	7.48847	5.13446	2.25786	4.1067
TTC39A-AS1	1	51329654..51335324	ENSG00000261664	1.03112	1.07053	0.57364	0.615741	0	0.313599	0.262004	0.277808	0.283889	0.296391	0.582942	0	0.811864	0.264834	0.79645	0.277911	0.548764	0.568887	1.00617	2.28006	1.0294	0	0.626296	0.268032
EPS15	1	complement(51354263..51519266)	ENSG00000085832	41.2865	44.6819	42.7073	51.6548	45.3962	46.6427	46.6497	43.3899	40.8132	49.2869	50.0619	46.3228	42.4916	39.0387	38.5629	37.4222	39.9009	37.2653	43.2455	38.939	39.3423	38.0481	38.5882	41.8187
ENSG00000232027	1	51372270..51373224	ENSG00000232027	0	0	0	0	0	0	0	0	0	0	0	0	0	0	0	0	0	0	0	0	0	0	0	0
RNU6-877P	1	51382308..51382414	ENSG00000206595	0	0	0	0	0	0	0	0	0	0	0	0	0	0	0	0	0	0	0	0	0	0	0	0
ENSG00000238140	1	51461721..51463416	ENSG00000238140	0.929224	0	0	0	1.06009	2.26087	0.472226	0	0.51167	0	0	0	0.487757	1.43198	0	0	0.98907	0.512669	0.90674	0	0	1.01232	0	0
EPS15-AS1	1	51518309..51561629	ENSG00000227070	1.32356	2.06122	0	0	0.754979	0.805079	0.672624	1.42639	0.728807	0.760903	0.748273	0	0.694746	0.679888	1.36311	0	0.704401	0.730231	1.29153	0	0	0	0	0.688099
RNU6-1281P	1	complement(51538625..51538729)	ENSG00000252032	0	0	0	0	0	0	0	0	0	0	0	0	0	0	0	0	0	0	0	0	0	0	0	0
CALR4P	1	complement(51561866..51594897)	ENSG00000227742	0.232993	0.362848	0	0	0	0.141723	0	0	0	0	0	0	0.2446	0.119684	0	0	0	0.128547	0	0.22898	0	0	0	0
OSBPL9	1	51577179..51798427	ENSG00000117859	52.3427	49.8226	53.2582	63.8322	65.0315	63.2666	46.9984	46.4957	53.0178	60.3591	59.3919	62.9272	48.8017	43.5681	49.2331	52.8271	54.3757	53.2567	54.6967	48.1866	50.5719	50.3091	50.3989	54.1375
GAPDHP51	1	complement(51707138..51708137)	ENSG00000236973	0	0	0	0	0	0	0	0	0	0	0	0	0	0	0	0	0	0	0	0	0	0	0	0
SLC25A6P3	1	51709062..51709940	ENSG00000232846	0	0	0	0	0	0	0	0	0	0	0	0	0	0	0	0	0	0	0	0	0	0	0	0
ENSG00000212624	1	complement(51724775..51724896)	ENSG00000212624	0	0	0	0	0	0	0	0	0	0	0	0	0	0	0	0	0	0	0	0	0	0	0	0
NRDC	1	complement(51789191..51878805)	ENSG00000078618	146.307	134.463	146.321	200.687	207.233	204.652	149.139	148.267	154.439	211.15	203.569	199.569	151.703	145.388	141.25	186.17	191.078	183.584	161.747	161.831	155.868	185.595	192.313	195.288
ENSG00000266993	1	51793934..51799154	ENSG00000266993	3.11717	2.33733	1.73417	4.96384	4.74155	4.42417	2.81622	3.35935	1.90716	5.17698	4.89524	2.85835	2.90884	3.02455	2.31856	5.2276	4.60823	2.67524	2.02783	3.57406	2.93909	2.45261	2.52446	2.16076
ENSG00000272175	1	51801028..51801307	ENSG00000272175	0	0	0	0	0	0	0	0	0	0	0	0	0	0	0	0	0	0	0	0	0	0	0	0
MIR761	1	complement(51836344..51836402)	ENSG00000283899	0	0	0	0	0	0	0	0	0	0	0	0	0	0	0	0	0	0	0	0	0	0	0	0
TSEN15P2	1	51859778..51860135	ENSG00000230604	0	0	0	0	0	0	0	0	0	0	0	0	0	0	0	0	0	0	0	0	0	0	0	0
RAB3B	1	complement(51907956..51990700)	ENSG00000169213	13.5813	13.5118	14.4805	15.7788	17.1811	16.2823	12.2506	12.4317	12.5138	13.7734	14.4924	14.5647	12.3948	12.2056	13.0479	12.2769	12.6982	11.0152	15.3452	13.1051	13.7555	8.94195	8.44382	11.5842
RNA5SP48	1	51973410..51973535	ENSG00000200839	0	0	0	0	0	0	0	0	0	0	0	0	0	0	0	0	0	0	0	0	0	0	0	0
ENSG00000229032	1	51980473..51980814	ENSG00000229032	0	0	0	0	0	0	0	0	0	0	0	0	0	0	0	0	0	0	0	0	0	0	0	0
RN7SL290P	1	51995740..51996039	ENSG00000264613	0	0	0	0	0	0	0	0	0	0	0	0	0	0	0	0	0	0	0	0	0	0	0	0
TXNDC12	1	complement(52020131..52055191)	ENSG00000117862	200.179	189.331	193.971	206.237	202.146	201.778	196.193	203.878	192.473	220.678	234.053	222.811	195.14	207.126	194.834	198.144	210.847	199.282	200.702	218.782	209.289	197.231	214.448	203.108
ENSG00000285839	1	complement(52020153..52033350)	ENSG00000285839	0	0	1.23538	0	1.44761	4.05215	0	0	0	0	0	3.83972	2.1647	0	0	1.026	0	0	1.08343	0	0	0	0	0
KTI12	1	complement(52032103..52033810)	ENSG00000198841	63.444	57.4438	56.0216	57.7103	50.7074	43.9758	60.5472	58.0378	51.59	50.257	50.674	54.3881	59.8279	50.5903	62.3009	64.2232	51.4328	57.5925	60.8291	54.3761	64.0749	57.866	69.0055	56.9543
ENSG00000223390	1	52033391..52044279	ENSG00000223390	0	0	0.919932	0	0	0	0	0	0.910531	0	0.467425	2.27443	0.867977	0	1.703	0.891358	0	0	0	0	0	0	0	0
TXNDC12-AS1	1	52050918..52052683	ENSG00000228369	0	0.836437	0	0.962194	1.83821	0	0	0	0	0.926316	0	0.886502	0	0	0	0	0.857531	0	0	0	0	0.877692	0.978687	0.837686
BTF3L4	1	52056199..52090716	ENSG00000134717	85.7425	90.1193	82.2023	104.807	103.195	102.698	84.6715	87.8382	88.5361	106.136	105.692	110.665	84.7876	82.1581	80.2325	98.4907	105.583	105.364	88.8873	90.5115	89.7238	114.181	114.774	118.503
ZFYVE9	1	52142089..52348671	ENSG00000157077	9.78969	8.77043	10.2337	10.7962	10.8532	12.1496	7.70332	7.91272	6.95563	7.26195	7.49848	8.29635	8.49541	9.61147	7.92757	9.66051	9.32775	10.1925	7.5498	7.75893	6.97537	7.05277	5.85029	6.48503
RN7SL788P	1	52150104..52150419	ENSG00000241745	0	0	0	0	0	0	0	0	0	0	0	0	0	0	0	0	0	0	0	0	0	0	0	0
ENSG00000228407	1	complement(52160261..52160600)	ENSG00000228407	0	0	0	0	0	0	0	0	0	0	0	0	0	0	0	0	0	0	0	0	0	0	0	0
ENSG00000223429	1	complement(52162186..52163026)	ENSG00000223429	0	0	0	0	0	0	0	0	0	0	0	0	0	0	0	0	0	0	0	0	0	0	0	0
PDCL3P6	1	52179848..52180553	ENSG00000224255	0	0	0	0	0	0	0	0	0	0	0	0	0	0	0	0	0	0	0	0	0	0	0	0
ENSG00000236004	1	complement(52189916..52190309)	ENSG00000236004	0	0	0	0	0	0	0	0	0	0	0	0	0	0	0	0	0	0	0	0	0	0	0	0
DNAJC19P7	1	complement(52252062..52252773)	ENSG00000237663	0.915718	0	0	0	4.17872	0	0	0.986864	1.00847	0	1.0354	1.00762	1.92267	0	0	0	0	1.01044	2.68068	0	0	0	4.44961	0
ANAPC10P1	1	52253621..52254176	ENSG00000213735	0	0	0	0	0	0	0	0	0	0	0	0	0	0	0	0	0	0	0	0	0	0	0	0
CC2D1B	1	complement(52345723..52366205)	ENSG00000154222	17.9596	17.2084	15.9209	21.7502	21.8772	21.1849	17.1451	15.8277	17.3294	19.7812	20.1171	19.9468	16.1231	16.3818	15.2119	18.5479	18.491	18.8913	15.8463	15.7121	15.9189	15.68	18.4528	17.5395
ENSG00000272100	1	52353487..52353877	ENSG00000272100	0	0	0	0	0	0	0	0	0	0	0	0	0	0	0	0	0	0	0	0	0	0	0	0
ENSG00000287078	1	52365443..52367865	ENSG00000287078	0.670941	0.348293	0	0.400658	1.14815	0	0	0.72307	0.369449	0.385719	0.758632	0.36914	0	0.34465	0.690992	0	0.714153	0	0	0.329693	0	0	0	0
PLA2G12AP1	1	52368677..52369244	ENSG00000224680	0	0	0	0	0	0	0	0	0	0	0	0	0	0	0	0	0	0	0	0	0	0	0	0
ORC1	1	complement(52372829..52404423)	ENSG00000085840	38.0511	41.2869	37.2842	52.3161	50.6641	53.5351	38.9825	38.2882	37.7924	56.9802	56.0344	60.9727	42.5957	41.6847	39.2922	53.3187	55.22	52.5673	39.2972	41.1651	38.1893	48.6012	57.5042	53.5223
PRPF38A	1	52404602..52420836	ENSG00000134748	92.9262	94.6147	94.0974	112.993	113.051	107.863	109.098	104.8	103.388	125.029	129.865	120.642	103.384	100.885	97.898	116.87	120.938	120.608	103.374	107.089	100.498	117.855	130.871	112.599
TUT4	1	complement(52408282..52553487)	ENSG00000134744	24.5798	23.7426	24.0168	34.3494	34.7634	34.0659	24.2909	25.0016	25.142	33.0015	31.5083	32.4818	24.5794	22.2757	23.2716	32.3695	32.3103	31.0919	26.0914	21.4427	23.6265	30.7819	30.5916	33.4026
ENSG00000272371	1	52554818..52555273	ENSG00000272371	0	0	0	0	0	0	0	0	0	0	0	0	0	0	0	0	0	0	0	0	0	0	0	0
EEF1GP7	1	52573114..52573816	ENSG00000236290	0	0	0	0	0	0	0	0	0	0	0	0	0	0	0	0	0	0	0	0	0	0	0	0
GPX7	1	52602371..52609051	ENSG00000116157	0	0	0	0	0	0.226488	0.189225	0.401278	0	0	0.210507	0	0.195449	0	0.383476	0	0.39633	0.205431	0	0.182968	0.185864	0	0	0.193579
SHISAL2A	1	52633168..52669683	ENSG00000182183	0.352094	0.12185	0	0	0	0.142779	0	0.126483	0	0	0	0.129144	0	0	0.120872	0	0	0.259009	0	0.230687	0	0.12786	0	0
COA7	1	complement(52684449..52698347)	ENSG00000162377	29.4655	26.7283	29.743	34.6469	35.088	34.1829	30.5658	33.1461	30.7772	39.1179	37.0088	35.7653	34.4412	34.0167	31.5974	43.5562	38.7998	44.0772	29.5676	37.4662	33.4346	48.1507	53.9682	50.6937
NDUFS5P3	1	52709122..52709442	ENSG00000233664	0	0	0	0	0	0	0	0	0	0	0	0	0	0	0	0	0	0	0	0	0	0	0	0
RN7SL62P	1	52714399..52714695	ENSG00000239640	0	0	0	0	0	0	0	0	0	0	0	0	0	0	0	0	0	0	0	0	0	0	0	0
ZYG11B	1	52726453..52827336	ENSG00000162378	22.1495	21.1628	23.7051	25.9951	28.8162	31.8959	20.0154	27.3869	21.4759	25.2465	22.6138	23.1053	21.8021	25.2008	21.4673	22.4308	22.1868	24.9912	19.5159	22.3339	16.7474	17.69	15.5753	15.806
RNU2-30P	1	52754322..52754462	ENSG00000252018	0	0	0	0	0	0	0	0	0	0	0	0	0	0	0	0	0	0	0	0	0	0	0	0
RPS13P2	1	complement(52772194..52772648)	ENSG00000228929	0	0	0	0	0	0	0	0	0	0	0	0	0	0	0	0	0	0	0	0	0	0	0	0
RNU6-969P	1	complement(52805108..52805212)	ENSG00000206627	0	0	0	0	0	0	0	0	0	0	0	0	0	0	0	0	0	0	0	0	0	0	0	0
ZYG11A	1	52842511..52894998	ENSG00000203995	7.24771	6.2706	7.31752	6.2516	6.96691	7.26595	5.32024	5.13489	5.76463	10.8024	9.18141	8.86125	4.7907	5.99819	5.80557	9.6948	7.14305	8.96003	6.02459	5.93573	7.03466	11.99	11.9023	14.3742
ENSG00000242391	1	complement(52881216..52881730)	ENSG00000242391	6.63173	4.30325	0.922353	2.97014	2.83713	4.03387	3.3702	3.57349	1.82585	2.85939	3.74924	5.47299	1.74052	4.25824	4.26869	2.68111	0.882355	4.57355	3.23563	4.07344	2.48276	5.41859	7.04912	8.61935
ECHDC2	1	complement(52895910..52927212)	ENSG00000121310	20.454	19.0874	20.5886	30.0841	32.3233	32.4835	20.9509	18.6981	19.5456	26.7204	28.5266	27.4986	17.6713	19.501	18.1554	24.8828	29.0566	27.0923	19.5319	18.2245	20.0624	24.5374	24.4122	24.9913
ENSG00000230953	1	52920422..52920596	ENSG00000230953	0	0	0	0	0	0	0	0	0	0	0	0	0	0	0	0	0	0	0	0	0	0	0	0
ENSG00000231866	1	complement(52925249..52925423)	ENSG00000231866	0	0	0	0	0	0	0	0	0	0	0	0	0	0	0	0	0	0	0	0	0	0	0	0
SCP2	1	52927276..53051698	ENSG00000116171	69.9634	70.1409	66.2087	86.795	87.3496	86.7383	67.3856	67.2957	69.9037	91.0192	93.9536	91.7691	69.8423	67.8781	66.1577	78.6368	80.8884	79.8955	74.6022	73.2597	69.9231	71.9371	74.2799	76.159
ENSG00000264834	1	52928674..52928772	ENSG00000264834	0	0	0	0	0	0	0	0	0	0	0	0	0	0	0	0	0	0	0	0	0	0	0	0
ENSG00000266188	1	52934930..52935017	ENSG00000266188	0	0	0	0	0	0	0	0	0	0	0	0	0	0	0	0	0	0	0	0	0	0	0	0
ENSG00000265815	1	52940314..52940413	ENSG00000265815	0	0	0	0	0	0	0	0	0	0	0	0	0	0	0	0	0	0	0	0	0	0	0	0
H3P2	1	complement(52943536..52943930)	ENSG00000237279	0	0	0	0	0	0	0	0	0	0	0	0	0	0	0	0	0	0	0	0	0	0	0	0
RRAS2P1	1	complement(52993201..52993702)	ENSG00000236360	0	0	0	0	0	0	0	0	0	0	0	0	0	0	0	0	0	0	0	0	0	0	0	0
TUBBP10	1	52994726..52996026	ENSG00000226147	0	0	0	0	0	0	0	0	0	0	0	0	0	0	0	0	0	0	0	0	0	0	0	0
PODN	1	53062052..53085501	ENSG00000174348	0.192901	0.333789	0.286176	0.0767949	0.366779	0.312895	0.392124	0.554368	0.283251	0.147863	0.0727042	0	0.20251	0.198179	0.397331	0.207965	0.136883	0.0709512	0.376466	0.252771	0.256773	0	0	0
ENSG00000232993	1	complement(53069938..53085502)	ENSG00000232993	1.34907	0	0	0.805606	0	0.820595	0	0	0.742853	0.775567	0.762693	0	0.708135	0	0	0.727211	0.717976	0.744304	0	0	0	0	0	0
HIGD1AP11	1	complement(53073110..53073389)	ENSG00000227644	0	0	0	0	0	0	0	0	0	0	0	0	0	0	0	0	0	0	0	0	0	0	0	0
SLC1A7	1	complement(53087179..53142638)	ENSG00000162383	0.0581945	0	0	0	0.0663902	0	0	0	0.0640887	0	0	0	0	0	0.0599336	0.0627392	0	0	0	0	0.0580977	0	0	0
ENSG00000235563	1	53114576..53118609	ENSG00000235563	0	0	0	0	0	0	0	0	0	0	0	0	0.17675	0	0	0	0	0	0	0	0	0	0	0
ENSG00000277397	1	53180921..53186900	ENSG00000277397	0	0	0	0	0	0	0	0	0	0	0	0	0	0	0	0	0	0	0	0	0	0	0	0
CPT2	1	53196792..53214197	ENSG00000157184	32.1646	31.9378	35.3719	36.0696	37.0144	39.2431	32.8817	33.7567	33.9807	24.9415	18.6071	21.7089	34.7485	36.8871	38.422	32.862	35.8285	34.8725	35.5833	31.5187	28.0971	20.0671	10.3362	15.6525
ENSG00000236723	1	complement(53209783..53213775)	ENSG00000236723	0.513459	0	0.856954	0.306616	0.292885	0.936963	0	0	0.848196	0	0.580567	0	0.539037	0.527509	0	1.93745	0	1.41642	0.751552	0.756923	1.02521	0.559376	3.74246	2.13552
CZIB	1	complement(53214099..53220634)	ENSG00000162384	34.9697	36.5967	36.8859	44.1037	50.1873	50.1144	35.4006	38.5911	35.7387	52.7523	48.7926	46.637	41.6311	39.0163	34.5021	43.5065	46.6762	50.0857	39.6516	39.2476	38.1233	41.7543	49.2777	44.0689
CZIB-DT	1	53220663..53224253	ENSG00000259818	0	0	0	0	0	0	0	0	0	0	0	0	0	0	0	0	0	0	0	0	0	0	0	0
MAGOH	1	complement(53226900..53238518)	ENSG00000162385	114.632	119.733	108.26	114.825	108.628	116.118	118.625	114.821	105.117	111.341	124.127	120.034	126.651	111.358	114.963	142.77	147.107	153.776	106.22	122.879	118.825	171.463	177.717	169.415
ENSG00000226754	1	53238550..53246482	ENSG00000226754	2.10978	1.85343	2.88918	1.55062	2.59206	2.76406	2.47426	3.1482	2.68093	3.17219	3.48654	2.32153	3.23714	1.33386	4.51281	3.67427	1.90018	1.79078	2.85056	1.91395	2.26829	1.23763	2.56294	5.23111
LRP8	1	complement(53242364..53328469)	ENSG00000157193	1.0891	1.47992	1.24744	1.85546	1.40693	1.67565	1.02556	1.38085	0.88192	1.10491	1.24956	0.951678	1.12654	1.31636	0.956701	1.22596	1.22744	1.27245	1.04712	1.22775	1.31114	1.48312	1.32303	1.49879
ENSG00000234578	1	53267935..53268601	ENSG00000234578	0	0	0	0	0	0	0	0	0	0	0	0.737495	0	0	0	0	0	0	0	0	0	0	0	1.39377
ENSG00000228838	1	53288024..53289706	ENSG00000228838	0	0	0	0	0	0	0	0	0	0	0	0	0	0	0	0	0	0	0	0	0	0	0	0
ENSG00000232762	1	53304536..53307462	ENSG00000232762	0	0	0.466083	0	0	0	0	0.451438	0	0	0	0.460934	0	0	0	0	0	0	0	0	0.418195	0	0	0
LINC01771	1	53328233..53336509	ENSG00000225675	0	0.576802	0	0.663524	0	0	0	0	0	0	0	0	0	0.57077	0	0	0	0.613033	0	0.545999	0	0	0	0
ENSG00000285954	1	53344031..53365473	ENSG00000285954	0	0	0	0	0	0	0	0	0	0	0	0	0	0	0	0	0	0	0	0	0	0	0	0
ENSG00000226938	1	complement(53348488..53349233)	ENSG00000226938	0	0	0	0	0	0	0	0	0	0	0	0	0	0	0	0	0	0	0	0	0	0	0	0
LINC02812	1	complement(53366656..53368245)	ENSG00000230138	0.337628	0	0.375664	0	0	0	0.686322	0	0.371824	0	0	0	0	0	0	0	0	0	0	0	0	0	0	0
SLC25A3P1	1	complement(53413149..53440020)	ENSG00000236253	0	0	0	0	0	0	0	0	0	0	0	0	0	0	0	0	0	0	0	0	0	0	0	0
ENSG00000288527	1	complement(53441268..53441346)	ENSG00000288527	0	0	0	0	0	0	0	0	0	0	0	0	0	0	0	0	0	0	0	0	0	0	0	0
DMRTB1	1	53459399..53467488	ENSG00000143006	0	0	0	0	0	0	0	0	0	0	0	0	0	0	0	0	0	0	0	0	0	0	0	0
GLIS1	1	complement(53506237..53739164)	ENSG00000174332	0.595664	0.412287	0.220923	0	0	0	0.100904	0.320972	0.109333	0.114147	0.224505	0.109241	0.208446	0.305982	0.102244	0.10703	0.105671	0.109546	0.484376	0.0975674	0.198224	0	0.120601	0
RNU7-95P	1	complement(53688749..53688812)	ENSG00000239007	0	0	0	0	0	0	0	0	0	0	0	0	0	0	0	0	0	0	0	0	0	0	0	0
NDC1	1	complement(53765478..53838463)	ENSG00000058804	149.161	140.034	151.188	167.863	167.96	161	153.166	154.924	150.819	185.699	193.709	183.813	152.458	162.362	162.416	189.662	181.784	187.566	167.629	177.55	164.704	209.542	207.629	214.633
ENSG00000201003	1	complement(53771018..53771153)	ENSG00000201003	0	0	0	0	0	0	0	0	0	0	0	0	0	0	0	0	0	0	0	0	0	0	0	0
ENSG00000229687	1	53841547..53841832	ENSG00000229687	0	0	0	0	0	0	0	0	0	0	0	0	0	0	0	0	0	0	0	0	0	0	0	0
YIPF1	1	complement(53851719..53889798)	ENSG00000058799	52.2949	46.7439	50.7838	63.011	61.4247	60.2307	54.5671	55.691	54.3541	66.7098	68.9264	63.8425	55.8745	58.3354	53.2203	62.3837	65.5439	54.631	57.0685	60.3653	57.1506	53.6004	58.6405	42.4702
DIO1	1	53891239..53911086	ENSG00000211452	0.552159	0	0.307181	0.329727	0.472441	1.17551	0.140302	0	0	0.317432	0.312163	0.151894	0.579666	0.283634	0	0	0	0.456954	0	0.135662	0.964671	0	0.838446	0.71765
HSPB11	1	complement(53916574..53945699)	ENSG00000081870	81.4239	83.1216	77.5378	96.6202	96.7167	91.6612	82.7583	79.7318	85.8625	84.7037	97.8719	93.8625	87.3504	87.8507	86.0157	93.5445	95.926	93.8932	87.4298	87.1277	92.7964	67.0143	75.8714	72.3498
LRRC42	1	53946085..53968168	ENSG00000116212	61.1381	77.0766	65.9201	74.4091	73.4018	76.679	64.2113	66.3589	68.132	70.9651	62.3805	73.2008	69.9909	56.3804	62.9652	59.1645	65.8504	65.5345	72.3008	55.9364	71.2091	55.8218	57.1171	54.1856
HNRNPA3P12	1	complement(53974969..53976031)	ENSG00000219102	0	0	0	0	0	0	0	0	0	0	0	0	0	0	0	0	0	0	0	0	0	0	0	0
LDLRAD1	1	complement(54007298..54018186)	ENSG00000203985	0	0.137646	0	0	0	0	0	0	0	0	0	0	0	0	0	0	0	0	0	0	0	0	0	0
TMEM59	1	complement(54026681..54053504)	ENSG00000116209	94.6846	93.7279	88.9931	124.227	122.945	121.47	93.7165	88.5717	87.6286	127.117	127.81	122.941	89.1721	92.1464	90.3513	114.254	125.594	112.267	90.6464	94.5426	92.9114	92.3117	101.219	93.7247
ENSG00000280378	1	complement(54033126..54034880)	ENSG00000280378	0	0	0	0	0	0	0	0	0	0	0	0	0	0	0	0	0	0	0	0	0	0	0	0
TCEANC2	1	54053584..54112519	ENSG00000116205	7.68878	7.39134	7.48919	8.90457	9.42135	8.34588	8.05159	7.33757	7.46967	8.45347	9.9231	9.51445	7.63696	8.24492	8.13184	9.43354	8.8453	8.74116	7.75535	8.26874	7.70183	8.99684	9.18299	9.36738
MIR4781	1	54054079..54054154	ENSG00000283749	0	0	0	0	0	0	0	0	0	0	0	0	0	0	0	0	0	0	0	0	0	0	0	0
ENSG00000225183	1	54089856..54090093	ENSG00000225183	0	0	0	0	0	0	0	0	0	0	0	0	0	0	0	0	0	0	0	0	0	0	0	0
ENSG00000279049	1	complement(54099968..54100224)	ENSG00000279049	0	0	0	0	0	0	0	0	0	0	0	0	0	0	0	0	0	0	0	0	0	0	0	0
ENSG00000256407	1	complement(54132686..54200073)	ENSG00000256407	0.159416	0.248264	0.532127	0	0.0909337	0	0.486087	0.0859012	0	0.274942	0	0.0877081	0	0.0818893	0.246271	0.429665	0.169684	0	0.155559	0.313342	0.397878	0.521018	0.387314	0.0828784
CDCP2	1	complement(54132968..54153770)	ENSG00000157211	0	0.101284	0	0	0	0	0	0	0	0	0.110306	0.214693	0	0	0	0	0	0	0	0	0	0	0	0.405742
ENSG00000280425	1	54137746..54142980	ENSG00000280425	0.0633944	0	0.0705361	0	0	0	0	0	0.0698153	0	0.07168	0	0	0	0	0	0	0	0	0	0	0	0.0770108	0
CYB5RL	1	complement(54169651..54200036)	ENSG00000215883	9.45797	8.97675	10.013	9.90491	8.25351	11.2054	8.7521	9.77445	9.59974	11.0775	9.81624	9.16456	9.2252	9.64426	9.66792	9.89221	10.7057	9.30696	10.8132	10.7518	9.5127	10.496	10.7606	9.24702
MRPL37	1	54184041..54225464	ENSG00000116221	394.84	402.233	432.583	415.478	431.836	422.006	405.204	425.517	434.423	466.911	462.095	455.545	432.413	424.435	448.64	462.98	450.787	500.589	469.458	443.3	474.993	527.354	545.551	545.721
SSBP3	1	complement(54225433..54413479)	ENSG00000157216	8.51615	7.80698	6.19942	6.54622	6.40809	5.67608	7.78093	7.56681	7.68255	6.87504	7.11946	6.03125	6.89551	6.42227	7.69764	6.39755	7.08777	4.74849	6.36517	6.54422	8.04974	5.37911	5.0626	4.94553
SSBP3-AS1	1	54236440..54239063	ENSG00000198711	0	0	0	0	0	0	0	0	0	0	0	0	0	0	0	0	0	0	0	0	0	0	0	0
ENSG00000225632	1	54285405..54287371	ENSG00000225632	0.283535	0	0.315476	0.33863	0	0	0	0	0.312252	0.652007	0	0	0	0	0	0.305677	0.301795	0.625724	0.276674	0	0.566125	0	0	0.589622
ENSG00000232245	1	54416256..54420860	ENSG00000232245	0	0	0	0	0	0	0	0	0	0	0	0	0	0	0	0	0	0	0	0	0	0	0	0
ENSG00000287582	1	54514417..54517383	ENSG00000287582	0	0	0.666973	0	0	0.364622	0	0.323008	0	0	0.338894	0.329802	0	0	0	0	0	0	0	0	0	0	0	0
LINC02784	1	complement(54516412..54517259)	ENSG00000235741	0	0	0	0	0	0	0	0	0	0	0	0	0.484186	0	0	0	0	0	0	0	0	0	0	0
ENSG00000237173	1	54524824..54524931	ENSG00000237173	0	0	0	0	0	0	0	0	0	0	0	0	0	0	0	0	0	0	0	0	0	0	0	0
HNRNPA1P63	1	54536796..54537758	ENSG00000227453	0	0	0	0	0	0	0	0	0	0	0	0	0	0	0	0	0	0	0	0	0	0	0	0
ACOT11	1	54542257..54639192	ENSG00000162390	1.19296	1.60678	1.72198	1.30925	1.39775	1.17672	1.37637	1.80686	1.66887	1.00093	1.02078	1.24174	1.69242	1.6231	1.85952	1.28613	0.926608	0.711545	2.10796	1.55266	1.77037	0.667387	0.62668	0.670492
FAM151A	1	complement(54609181..54623556)	ENSG00000162391	0.314065	0	0	0	0.71659	0	0	0	0.172937	0.180553	0	0	0.494565	0.161329	0	0.338592	0	0	0	0	0	0	0	0.326556
ENSG00000230728	1	complement(54621477..54628438)	ENSG00000230728	0	0	0	0	0	0	0	0	0	0	0	0	0	0.519465	0	0	0	0	0	0	0	0	0	0
MROH7	1	54641754..54710266	ENSG00000184313	0.0346619	0.0719733	0.0385667	0.0413972	0	0	0.0352299	0	0	0.0398536	0.0391921	0	0	0	0	0	0	0.0382471	0.0338232	0.0681297	0	0	0	0.0360404
MROH7-TTC4	1	54641786..54742308	ENSG00000271723	0	0	0	0	0.152061	0.108101	0.180631	0.143645	0	0	0	0.0488889	0.0466431	0	0.091515	0.143698	0	0	0.173419	0.0436645	0	0	0	0
TTC4	1	54715861..54742657	ENSG00000243725	68.3659	68.7286	70.4405	75.7182	73.2546	74.7099	74.7183	75.6242	72.7044	86.0824	87.3085	82.6806	76.2277	79.5149	74.7804	85.2913	86.5153	81.7155	76.4937	76.8628	71.3176	82.4492	88.8647	78.9728
PARS2	1	complement(54756898..54764523)	ENSG00000162396	27.5431	26.0971	25.8854	25.3899	25.0156	24.2358	24.1893	23.9193	25.9153	26.1342	25.7004	22.657	24.2831	27.1978	24.6483	27.5318	26.7553	28.9166	24.5282	25.6233	23.7597	33.2107	29.7233	36.2847
TTC22	1	complement(54779712..54801323)	ENSG00000006555	0	0	0	0	0.0588071	0	0	0	0	0	0	0	0	0	0	0	0	0	0	0	0	0	0.0626193	0.0535977
ENSG00000237453	1	54792885..54794905	ENSG00000237453	0	0	0	0	0	0	0	0	0	0	0	0	0	0	0	0	0	0	0	0	0	0	0	0
LEXM	1	54806063..54842252	ENSG00000162398	0	0.184044	0	0	0	0	0	0	0	0	0	0	0	0	0	0	0	0	0.17298	0	0	0	0	0
DHCR24	1	complement(54849627..54887195)	ENSG00000116133	471.192	429.571	507.692	602.47	613.254	573.408	438.365	467.757	454.938	593.877	627.983	594.401	449.749	505.491	470.864	555.045	604.167	552.709	431.942	483.254	452.138	474.727	543.517	472.907
ENSG00000287724	1	54874672..54883664	ENSG00000287724	1.89535	0.393558	0.421774	1.35819	1.72982	2.30576	1.15584	1.22556	0.417464	0.435848	0.857227	0.417115	1.19386	1.16833	0.390398	1.63469	0.806967	0	0.369898	0.372541	0	0.825938	0.920979	0.788292
ENSG00000242396	1	54886812..54974458	ENSG00000242396	0.652188	1.57994	1.69321	1.2982	1.24006	0.793412	0.883834	1.64001	0.718245	2.24963	1.96648	0.95686	1.14113	1.56341	0	0.703121	0.925589	1.19941	1.48495	2.35017	2.17034	1.65786	0.52818	0.678127
DHCR24-DT	1	54887563..54888850	ENSG00000233203	2.05887	2.13756	3.20714	2.45894	0.939529	2.50469	2.09261	0.443767	2.2674	2.8407	0.931184	1.3593	3.89058	2.11521	2.1204	1.33179	1.31488	1.81746	2.41086	3.23745	2.05544	2.24299	1.50065	2.5689
ENSG00000284601	1	complement(54974900..54980464)	ENSG00000284601	0	0	0	0	0	0	0	0	0	0	0.205527	0	0	0	0	0	0	0	0	0	0	0	0.220812	0
TMEM61	1	54980628..54992288	ENSG00000143001	0	0	0.279056	0	0	0	0	0.270288	0.276204	0	0	0	0	0	0.258297	0	0	0	0.489466	0	0	0	0	0
ENSG00000233271	1	complement(54980950..54992274)	ENSG00000233271	0	0	0.818911	0	0	0	0	0	0	0	0	0	0	0	0	0	0	0	0	0	0	0	0	0
BSND	1	54998933..55017172	ENSG00000162399	0.032272	0.0670109	0	0	0	0	0	0	0	0	0	0	0.0338797	0	0	0	0.0343505	0.0356101	0	0	0	0	0	0
PCSK9	1	55039447..55064852	ENSG00000169174	5.51579	5.55481	5.6462	6.12647	6.10382	6.37466	4.20464	4.57714	4.61659	2.85388	3.24308	2.79192	4.57455	4.53338	5.16937	3.15167	3.17036	3.53007	6.2435	6.1797	5.23128	1.68254	2.47919	1.6632
USP24	1	complement(55066359..55215364)	ENSG00000162402	7.91251	8.89497	8.68729	10.0133	9.92355	10.4546	7.29654	7.59548	8.74278	10.6039	9.27253	10.004	7.454	7.69835	7.9331	9.66029	9.14719	9.39588	7.79775	8.31696	7.76856	9.61913	10.2804	9.04447
MIR4422HG	1	55217645..55324691	ENSG00000231090	0	0	0	0	0	0	0	0	0	0	0	0	0.128777	0	0	0	0	0	0.119698	0	0.122462	0	0	0
GYG1P3	1	55222379..55223372	ENSG00000231095	0	0	0	0	0	0	0	0	0	0	0	0	0	0	0	0	0	0	0	0	0	0	0	0
MIR4422	1	55225641..55225723	ENSG00000265822	0	0	0	0	0	0	0	0	0	0	0	0	0	0	0	0	0	0	0	0	0	0	0	0
ENSG00000234810	1	55329288..56070513	ENSG00000234810	0	0	0	0	0	0	0	0	0	0.042706	0	0	0.038993	0	0	0	0	0	0	0.0365029	0	0	0	0
GOT2P1	1	55367466..55368774	ENSG00000231900	0	0	0	0	0	0	0	0	0	0	0	0	0	0	0	0	0	0	0	0	0	0	0	0
MTCO2P34	1	complement(55372710..55373316)	ENSG00000232198	0	0	0	0	0	0	0	0	0	0	0	0	0	0	0	0	0	0	0	0	0	0	0	0
RN7SKP291	1	complement(55376526..55376852)	ENSG00000199831	0	0	0	0	0	0	0	0	0	0	0	0	0	0	0	0	0	0	0	0	0	0	0	0
RNU6-830P	1	55398514..55398620	ENSG00000252162	0	0	0	0	0	0	0	0	0	0	0	0	0	0	0	0	0	0	0	0	0	0	0	0
Y_RNA_23	1	complement(55484871..55484972)	ENSG00000272051	0	0	0	0	0	0	0	0	0	0	0	0	0	0	0	0	0	0	0	0	0	0	0	0
LINC01755	1	55868254..55950119	ENSG00000233079	0	0	0	0	0	0	0	0	0	0	0	0	0	0	0	0	0	0	0	0	0	0.101202	0	0
LINC01753	1	complement(55915603..55944980)	ENSG00000230250	0	0	0	0	0	0	0	0	0	0	0	0	0	0	0	0	0	0	0	0	0	0	0	0
PIGQP1	1	complement(55938714..55939280)	ENSG00000227104	0	0	0	0	0	0	0	0	0	0.842302	0	0	0	0	0	0	0	0	0	0	0	0	0	0
ENSG00000235612	1	56145721..56155224	ENSG00000235612	0	0	0	0	0	0	0	0	0	0	0	0	0	0	0	0	0	0	0	0	0	0	0	0
ENSG00000260971	1	complement(56154545..56477687)	ENSG00000260971	0	0.0434556	0.0465711	0.249946	0	0.152758	0	0	0.0460952	0.240626	0.141979	0.184227	0	0.172005	0.172427	0	0.0445515	0.0461852	0.0816861	0.0411349	0.0835723	0.227995	0	0.130561
ENSG00000284686	1	complement(56173433..56524495)	ENSG00000284686	0.830527	0.369544	0.660064	0	2.30105	2.16507	1.44709	0.51146	0.130664	1.90985	1.60984	2.08887	0.373671	0.36568	0	1.27912	2.27318	0.392757	0.347328	0.116603	1.18449	0.517028	1.58544	0.246731
RPSAP20	1	complement(56207567..56208456)	ENSG00000229871	0	0	0	0	0	0	0	0	0	0	0	0	0	0	0	0	0	0	0	0	0	0	0	0
LINC01767	1	56414935..56417137	ENSG00000223956	0	0	0.318197	0.341551	0.65251	0.869763	0.436	0	0	0.493222	1.13175	0.314682	0	0.146903	0.147263	0.770784	0.456598	0	0.13953	0	0	0.155777	0.521107	0.446031
PLPP3	1	complement(56494761..56645301)	ENSG00000162407	9.02239	11.9107	8.5762	14.6291	13.7695	13.4475	8.62367	8.11355	9.4098	10.2364	9.79624	12.0976	9.66003	6.998	7.19977	10.3067	9.79427	10.8787	8.22103	8.45594	7.27748	6.70472	5.58902	7.82804
RPL21P23	1	56538452..56538911	ENSG00000236776	0	0	0	0	0	0	0	0	0	0	0	0	0	0	0	0	0	0	0	0	0	0	0	0
RPL23AP85	1	complement(56585612..56586242)	ENSG00000224980	0	0	0	0	0	0	0	0	0	0	0	0	0	0	0	0	0	0	0	0	0	0	0	0
ENSG00000225475	1	complement(56619409..56619549)	ENSG00000225475	0	0	0	0	0	0	0	0	0	0	0	0	0	0	0	0	0	0	0	0	0	0	0	0
PRKAA2	1	56645314..56715335	ENSG00000162409	13.9404	14.2985	15.8106	23.2045	23.8171	23.7591	12.7999	14.9873	13.7578	23.8879	22.4253	23.6763	14.6703	13.0419	11.8255	19.6032	22.0065	20.9557	13.8331	13.3032	13.2113	20.9465	21.4751	21.1471
FYB2	1	complement(56718789..56819696)	ENSG00000187889	0	0.0703629	0	0.0809419	0	0.164896	0	0	0.0746369	0.311695	0.0766303	0	0	0.0696271	0.0697979	0.0730653	0.0721374	0.0747827	0.132265	0	0.13532	0.0738333	0.411647	0.070468
ENSG00000229913	1	complement(56823679..56826920)	ENSG00000229913	0	0	0	0	0	0	0	0	0	0	0	0	0	0	0	0	0	0	0	0	0	0	0	0
C8A	1	56854797..56918223	ENSG00000157131	0	0	0	0	0	0.1619	0	0	0	0	0	0	0	0	0	0	0	0	0	0	0	0	0	0
C8B	1	complement(56929207..56966140)	ENSG00000021852	0	0	0	0	0	0	0	0	0	0	0	0	0	0	0	0	0	0	0	0	0	0	0	0
ENSG00000236341	1	56963886..56996757	ENSG00000236341	0	0	0	0	0	0	0	0	0	0	0	0	0	0	0	0	0	0	0	0	0	0	0	0
DAB1	1	complement(56994778..58546734)	ENSG00000173406	1.91899	1.60253	2.50651	3.43783	3.23628	4.0093	1.01762	0.989086	1.47016	3.02184	3.2547	2.57063	1.05109	0.814317	0.98817	2.74348	2.84186	4.18894	1.38407	0.65598	0.874604	2.1815	3.14201	3.29661
ENSG00000227935	1	57386576..57387450	ENSG00000227935	0	0.46193	0.495048	1.06276	1.52275	1.08254	0	0	0.979978	0.511567	1.50923	0.979159	0.467089	0	0	0.479671	0.47358	0.981892	0	0	0.444185	0	0	0
RPS20P5	1	complement(57605847..57606206)	ENSG00000236888	0	0	0	0	0	0	0	0	0	0	0	0	0	0	0	0	0	0	0	0	0	0	0	0
DAB1-AS1	1	57860532..57880905	ENSG00000226759	0	0	0	0.260059	0	0.176598	0	0.156443	0	0.250362	0.0820686	0	0	0	0	0.0782505	0.154514	0	0	0.142664	0.0724614	0.0790731	0	0.377345
HNRNPA1P6	1	complement(58047889..58049335)	ENSG00000229887	0	0	0	0	0	0	0	0	0	0	0	0	0	0	0	0	0	0	0	0	0	0	0	0
RPS26P15	1	complement(58056133..58056480)	ENSG00000223416	0	0	0	0	0	0	0	0	0	0	0	0	0	0	0	0	0	0	0	0	0	0	0	0
ENSG00000235038	1	58060139..58080274	ENSG00000235038	0	0	0	0	0	0	0	0	0	0	0	0	0	0	0.523259	0	0.540798	0	0	0	0	0	0	0
ENSG00000230546	1	58084419..58084559	ENSG00000230546	0	0	0	0	0	0	0	0	0	0	0	0	0	0	0	0	0	0	0	0	0	0	0	0
ENSG00000233216	1	complement(58228682..58229003)	ENSG00000233216	0	0	0	0	0	0	0	0	0	0	0	0	0	0	0	0	0	0	0	0	0	0	0	0
OMA1	1	complement(58415384..58546802)	ENSG00000162600	26.0952	24.5417	24.8872	27.6244	31.3168	31.6428	26.6951	24.2878	23.0466	34.1927	32.0924	33.0028	26.3279	25.0684	24.4319	28.7725	28.7679	29.9163	27.2827	28.4768	25.3751	34.5208	36.9492	31.8021
ENSG00000286918	1	58546168..58563897	ENSG00000286918	0	0	0	0	0	0	0	0	0	0	0	0.193536	0	0.180696	0.181139	0	0.187211	0	0	0	0	0	0	0.182878
ENSG00000270209	1	complement(58552913..58553333)	ENSG00000270209	0	0	0	0	0	0	0	0	0	0	0	0	0	0	0	0	0	0	0	0	0	0	0	0
RN7SL713P	1	complement(58565631..58565932)	ENSG00000264128	0	0	0	0	0	0	0	0	0	0	0	0	0	0	0	0	0	0	0	0	0	0	0	0
TACSTD2	1	complement(58575433..58577252)	ENSG00000184292	0	0	0	0	0	0	0	0	0	0	0	0	0	0	0	0	0	0	0	0	0	0	0	0
ENSG00000185839	1	complement(58630841..58631530)	ENSG00000185839	0	0	0	0	0	0	0	0	0	0	0	0	0	0	0	0	0	0	0	0	0	0	0	0
MYSM1	1	complement(58643440..58700077)	ENSG00000162601	8.88697	9.0022	9.46053	12.4211	12.7417	13.7333	8.76406	8.30908	8.25289	12.2065	12.1668	11.8404	7.79154	7.87167	8.06413	10.4873	11.1722	11.8999	9.00006	7.7897	9.04003	11.6442	12.8382	12.3122
ENSG00000283445	1	58715609..58771295	ENSG00000283445	0	0	0	0	0	0	0	0	0	0	0	0.146285	0	0	0.136915	0	0	0.0733467	0.129726	0	0	0	0	0.13823
JUN	1	complement(58776845..58784048)	ENSG00000177606	249.989	249.797	248.267	395.527	410.142	383.535	240.303	285.243	267.364	288.732	227.329	289.043	236.162	216.287	199.54	353.851	344.824	314.692	246.654	240.558	204.882	302.742	176.973	251.888
LINC01135	1	58784384..58901109	ENSG00000234807	0	0	0.205087	0.14676	0.140187	0.074745	0.187343	0.198643	0	0.211931	0.069471	0.0676073	0.193505	0.063122	0.126554	0.066239	0	0.0677959	0.0599541	0.181148	0.184016	0.0669353	0.0746375	0
ENSG00000272226	1	complement(58812808..58813342)	ENSG00000272226	0	0	0	0	0	0	0	0	0	0	0	0	0	0	0	0	0	0	0	0	0	0	0	0
ENSG00000231740	1	complement(58838448..58851254)	ENSG00000231740	0	0	0	0	0	0	0	0	0	0	0	0	0	0	0	0	0	0	0	0	0	0	0.968776	0
LINC02777	1	complement(58882868..58931897)	ENSG00000232453	0.304649	0.316293	0.508454	0	0	0.185308	0.154821	0.656637	0.167753	0.17514	0	0.167612	0.159913	0.469478	0.313753	0	0	0	1.04047	0.149701	0.152071	0	0	0
LINC01358	1	58933643..59240555	ENSG00000237352	0	0.0374882	0	0.0431245	0.0411933	0	0.0366998	0.0389135	0.0397653	0.0415165	0	0.0397321	0	0.0370961	0.0371871	0	0	0	0.0352344	0.0354862	0.036048	0	0	0
PHBP3	1	58999676..59000494	ENSG00000228121	0	0	0	0	0	0	0	0	0	0	0	0	0	0	0	0	0	0	0	0	0	0	0	0
ENSG00000241042	1	complement(59054397..59056049)	ENSG00000241042	0	0	0	0	0	0	0	0	0	0	0	0	0	0	0	0	0	0	0	0	0	0	0	0
ENSG00000235215	1	complement(59055999..59078116)	ENSG00000235215	0	0	0	0	0	0	0	0	0	0	0	0	0	0	0	0	0	0	0	0	0	0	0	0
FGGY-DT	1	complement(59131932..59296491)	ENSG00000224609	0.339709	0.201539	0.215988	0.34776	0.166093	0.35423	0.246625	0.261502	0.21378	0.167396	0.384108	0.106801	0.152842	0.299146	0.14994	0.313918	0.206621	0.0535495	0.378844	0.0953879	0.242245	0	0.117907	0.302759
ENSG00000270457	1	complement(59289303..59289640)	ENSG00000270457	0	0	0	0	0	0	0	0	0	0	0	0	0	0	0	0	0	0	0	0	0	0	0	0
FGGY	1	59296638..59810647	ENSG00000172456	1.31964	1.04771	1.4971	1.45246	1.26934	1.1647	1.20977	0.892345	1.4818	0.952035	1.11178	1.39515	1.2224	1.1165	1.49232	1.03216	1.15676	0.913658	1.16147	1.44949	1.49827	0.90206	0.565796	0.860944
MIR4711	1	complement(59733227..59733296)	ENSG00000266150	0	0	0	0	0	0	0	0	0	0	0	0	0	0	0	0	0	0	0	0	0	0	0	0
ENSG00000226883	1	complement(59754747..59789182)	ENSG00000226883	0	0	0	0	0	0	0	0	0.452298	0	0	0	0	0	0	0	0	0.453181	0	0.403626	0	0	0.498913	0
HOOK1	1	59814786..59876322	ENSG00000134709	8.36748	8.72218	9.68402	12.6021	13.993	13.3681	8.40213	8.47436	8.65985	11.7459	11.1709	11.4259	8.50208	7.69882	7.19858	10.4338	10.659	10.3083	8.32897	7.43075	7.07871	11.4954	10.6138	12.404
CYP2J2	1	complement(59893308..59926773)	ENSG00000134716	5.61566	5.9403	6.2483	8.09887	8.46145	10.0542	3.33846	3.8824	5.36763	7.79689	9.34473	7.34518	3.67073	5.1162	5.34699	9.13844	8.23294	6.7811	5.37639	4.79003	4.76008	6.81045	6.04956	11.3475
RN7SL475P	1	complement(59974757..59975054)	ENSG00000265535	0	0	0	0	0	0	0	0	0	0	0	0	0	0	0	0	0	0	0	0	0	0	0	0
C1orf87	1	complement(59987269..60073770)	ENSG00000162598	0.213709	0.147918	0.0792614	0	0	0.346647	0	0.076771	0.156903	0.0819063	0.24164	0.470315	0.14957	0.146371	0.220095	0.153599	0.151648	0.393023	0.139025	0.0700094	0	0.0776068	0.086537	0.0740695
PGBD4P8	1	60097415..60097976	ENSG00000229332	0	0	0	0	0	0	0	0	0	0	0	0	0	0	0	0	0	0	0	0	0	0	0	0
LINC02778	1	60114875..60149784	ENSG00000238242	0	0	0	0	0	0	0	0	0	0	0	0.275316	0	0	0	0	0	0	0	0	0	0	0	0
LINC01748	1	complement(60515716..60640507)	ENSG00000226476	0.0203283	0.0211052	0	0.0485568	0.0231911	0.0741903	0.0413228	0	0.0223872	0.0233731	0.114926	0.044737	0	0	0.0209358	0.0657474	0.043275	0.0672928	0	0.0199782	0.0202944	0.0442924	0.222251	0.084547
ENSG00000231252	1	complement(60659631..60868009)	ENSG00000231252	0	0	0.0801496	0	0	0	0	0	0	0	0	0	0	0	0	0.07766	0	0.0794854	0	0	0	0.0784764	0	0
NFIA	1	60865259..61462788	ENSG00000162599	46.2607	40.5854	50.395	71.9999	73.074	70.4428	45.3699	51.0956	47.4595	65.7652	72.8391	72.0079	50.2408	51.5856	49.3139	60.8749	66.9531	62.2191	48.5882	52.2012	50.5983	53.6473	62.1726	51.5829
NFIA-AS2	1	complement(60912675..61056885)	ENSG00000237928	0.0506931	0	0.112808	0.0605436	0	0	0	0	0	0.0582861	0	0	0.0532184	0	0	0	0.107916	0.111873	0	0.09964	0.0506087	0	0	0.0527092
NFIA-AS1	1	complement(61248945..61253510)	ENSG00000237853	0.748235	0.776833	2.08132	1.78726	0.853611	1.36538	0.760497	0.403185	0.824019	1.29046	2.11507	1.235	0.785509	0.384355	0.770595	2.82334	1.99106	1.65126	1.0952	1.83837	0.74699	3.26059	1.36342	2.33398
ENSG00000284808	1	61481087..61533271	ENSG00000284808	0	0	0	0	0	0	0	0	0	0	0	0	0	0	0	0	0	0	0	0	0	0	0	0
ENSG00000287224	1	complement(61588049..61589904)	ENSG00000287224	0	0	0	0	0	0	0	0	0	0	0	0.24479	0	0	0	0	0	0	0	0	0	0	0	0
ENSG00000223920	1	61654194..61654908	ENSG00000223920	0	0	0	0	0	0	0	0	0	0	0	0	0	0	0	0	0	0	0	0	0	0	0	0
TM2D1	1	complement(61681046..61725423)	ENSG00000162604	26.7836	27.6294	27.1957	41.8778	42.6736	39.1138	29.6603	29.0492	29.3077	38.8717	44.5545	37.201	30.0363	31.9754	31.5834	38.4798	38.6598	36.8007	32.2654	33.1133	31.6421	34.5915	34.8951	36.34
PATJ-DT	1	complement(61741998..61742424)	ENSG00000271200	0	0	0	0	0	0	0	0	0	0	0	0	0	0	0	0	0	0	0	0	0	0	0	0
PATJ	1	61742477..62178675	ENSG00000132849	24.1328	21.0685	25.8724	29.4592	29.8436	30.3966	20.7339	22.2432	22.5832	28.1461	27.9804	26.0854	22.1437	20.4099	22.0803	25.1263	24.6085	24.2457	24.3816	20.7558	23.5869	23.7926	19.2418	23.8172
RNU6-414P	1	61816419..61816522	ENSG00000200575	0	0	0	0	0	0	0	0	0	0	0	0	0	0	0	0	0	0	0	0	0	0	0	0
RNU6-1177P	1	61852499..61852602	ENSG00000212360	0	0	0	0	0	0	0	0	0	0	0	0	0	0	0	0	0	0	0	0	0	0	0	0
LAMTOR5P1	1	62038842..62039111	ENSG00000236646	0	0	0	0	0	0	0	0	0	0	0	0	0	0	0	0	0	0	0	0	0	0	0	0
RN7SL180P	1	62072448..62072741	ENSG00000242860	0	0	0	0	0	0	0	0	0	0	0	0	0	0	0	0	0	0	0	0	0	0	0	0
MIR3116-1	1	62078786..62078859	ENSG00000263908	0	0	0	0	0	0	0	0	0	0	0	0	0	0	0	0	0	0	0	0	0	0	0	0
MIR3116-2	1	complement(62078789..62078856)	ENSG00000283690	0	0	0	0	0	0	0	0	0	0	0	0	0	0	0	0	0	0	0	0	0	0	0	0
PIGPP2	1	62189131..62189953	ENSG00000234204	0	0	0	0	0	0	0	0	0	0	0	0	0	0	0	0	0	0	0	0	0	0	0	0
RPS15AP7	1	62190522..62190926	ENSG00000234088	0	0	0	0	0	0	0	0	0	0	0	0	0	0	0	0	0	0	0	0	0	0	0	0
L1TD1	1	62194849..62212328	ENSG00000240563	0	0	0.0914889	0.0982036	0.187612	0	0	0.0886143	0.271662	0.0945418	0.0929726	0.180957	0	0	0	0.265942	0.0875215	0.0907308	0	0.242429	0.0820889	0	0.0998869	0.085496
ENSG00000237227	1	complement(62208136..62208442)	ENSG00000237227	0	0	0	0	0	0	0	0	0	0	0	0	0	0	0	0	0	0	0	0	0	0	0	0
Y_RNA_24	1	62211557..62211666	ENSG00000200174	0	0	0	0	0	0	0	0	0	0	0	0	0	0	0	0	0	0	0	0	0	0	0	0
KANK4	1	complement(62236165..62319434)	ENSG00000132854	0.184917	0.287978	0.411499	0.0552125	0.36918	0.281199	0.0939739	0.298927	0.30547	0.372076	0.209086	0.203477	0.194129	0.142483	0.285665	0.398717	0.393654	0.153033	0.180443	0.181733	0.230762	0.0503636	0	0.096136
RNU6-371P	1	complement(62298149..62298256)	ENSG00000201153	0	0	0	0	0	0	0	0	0	0	0	0	0	0	0	0	0	0	0	0	0	0	0	0
USP1	1	62436297..62451804	ENSG00000162607	130.513	137.023	147.209	187.477	194.872	196.413	128.928	148.112	151.981	169.814	153.739	182.584	139.323	112.755	122.255	152.38	151.572	163.778	131.328	113.863	134.198	135	140.248	135.789
DOCK7	1	complement(62454298..62688386)	ENSG00000116641	9.24109	9.35995	9.94236	13.6057	13.2842	14.2303	9.37903	10.6173	10.4841	11.3122	9.92344	11.4689	9.58993	10.708	10.5291	12.0097	11.8572	11.955	10.1317	9.94314	9.17269	9.06943	7.56462	8.72507
ENSG00000270549	1	62530636..62530873	ENSG00000270549	0	0	0	0	0	0	0	0	0	0	0	0	0	0	0	0	0	0	0	0	0	0	0	0
ANGPTL3	1	62597520..62606313	ENSG00000132855	0.186892	0.291053	0.207947	0.334813	0.426425	0.795765	0.189955	0.100706	0.411643	0.429771	0.633956	0.102825	0.490506	0.384013	0.481193	0.503719	0.397858	0.721782	0.0911851	0.183673	0.466453	0.203606	0.681103	0.485813
ENSG00000278967	1	62607766..62609584	ENSG00000278967	0	0	0	0	0	0	0	0	0	0	0	0	0	0	0	0	0	0	0	0	0	0	0	0
ENSG00000213703	1	complement(62641122..62641667)	ENSG00000213703	0	0	0	0	0	0	0	0	0	0	0	0	0	0	0	0	0	0	0	0	0	0	0	0
ENSG00000235545	1	62688482..62710694	ENSG00000235545	0.513041	0	0.856256	0.612733	1.46323	2.18447	1.56434	0	0.282502	1.76966	3.19052	0.564532	0.807897	0.790619	1.05674	1.93587	1.09217	0.566107	1.75219	1.26051	1.02437	0.27946	0.623235	1.06689
ATG4C	1	62784132..62865516	ENSG00000125703	57.3199	55.7323	56.691	60.4895	65.9691	61.246	58.0538	58.396	55.6663	71.1361	69.841	64.2965	60.3876	60.7579	60.074	67.5727	70.158	69.8303	68.8558	70.1427	67.7208	84.8031	77.8596	87.8753
ENSG00000234318	1	62896009..62901639	ENSG00000234318	0.704714	0	0	0	0	0.857311	0	0	0	0	0	0.775442	0.739819	0	0.725773	0	0	0	0	0.692576	0	0.767735	0	0
ENSG00000237163	1	62905180..62905482	ENSG00000237163	0	0	0	0	0	0	0	0	0	0	0	0	0	0	0	0	0	0	0	0	0	0	0	0
LINC01739	1	complement(62975751..63022504)	ENSG00000229537	0	0	0	0	0	0	0	0	0	0	0	0	0	0	0	0	0	0	0	0	0	0	0	0
ENSG00000286455	1	63011197..63018614	ENSG00000286455	0	0	0	0	0	0	0	0	0	0	0	0	0	0	0	0	0	0	0	0	0	0	0	0
ENSG00000227485	1	63024207..63025658	ENSG00000227485	0	0	0	0	0	0	0	0	0	0	0	0	0	0	0	0	0	0	0	0	0	0	0	0
ENSG00000229225	1	complement(63078081..63079031)	ENSG00000229225	0	0	0	0	0	0	0	0	0	0	0	0	0	0	0	0	0	0	0	0	0	0	0	0
ENSG00000203605	1	63139250..63163153	ENSG00000203605	0.765509	0	0	0.45713	0	0	0	0.412493	0	0	0	0	0	0	0	0	0	0	0.373493	0.376162	0	0	0	0
LINC00466	1	complement(63159083..63317274)	ENSG00000224209	0.042794	0.0444297	0.047615	0	0	0	0.0869906	0	0	0.0984077	0	0	0.0449259	0.043965	0.0440729	0	0	0.141661	0.0835171	0.042057	0	0	0	0.044496
RNA5SP49	1	complement(63186336..63186450)	ENSG00000252259	0	0	0	0	0	0	0	0	0	0	0	0	0	0	0	0	0	0	0	0	0	0	0	0
ENSG00000228734	1	63249920..63251771	ENSG00000228734	0	0	0	0	0.418359	0	0.372723	0	0	0	0	0.403519	0	0	0.377672	0	0	0	0	0	0	0	0	0
RPSAP65	1	63262113..63262707	ENSG00000223683	0	0	0	0	0	0	0	0	0	0	0	0	0	0	0	0	0	0	0	0	0	0	0	0
FOXD3-AS1	1	complement(63320878..63324441)	ENSG00000230798	5.09359	5.78405	5.66741	9.12505	9.80595	9.10118	5.17706	5.14626	5.78479	4.75843	6.65921	6.48056	5.84865	7.35887	6.55726	7.55064	8.13247	7.72812	5.28099	3.7544	3.33711	2.42773	5.60754	4.79966
FOXD3	1	63322567..63325128	ENSG00000187140	0.614768	1.40418	1.77846	1.32161	0.841616	0.747888	0.74981	1.06005	0.40622	0.989589	1.52926	1.21764	1.16171	1.13686	0.506511	1.59067	0.916106	1.08537	0.479914	0.966687	1.10474	0.535796	0.59745	0.767062
MIR6068	1	complement(63326925..63326984)	ENSG00000275836	0	0	0	0	0	0	0	0	0	0	0	0	0	0	0	0	0	0	0	0	0	0	0	0
Y_RNA_25	1	63338263..63338372	ENSG00000252784	0	0	0	0	0	0	0	0	0	0	0	0	0	0	0	0	0	0	0	0	0	0	0	0
ENSG00000236674	1	complement(63359823..63361179)	ENSG00000236674	0	0	0	0	0	0	0	0	0	0	0	0	0	0	0	0	0	0	0	0	0	0	0	0
ALG6	1	63367575..63438553	ENSG00000088035	53.7929	51.1998	50.5907	55.1951	54.0987	51.6824	55.9581	55.9925	56.3962	57.2295	55.8901	52.5587	54.0016	55.5597	51.439	56.756	55.1186	52.6421	56.9169	60.8217	53.646	59.7918	56.4201	65.3638
ITGB3BP	1	complement(63440770..63593721)	ENSG00000142856	37.7962	38.3422	30.9467	42.3151	42.7242	43.7341	39.5886	36.815	37.2395	44.7844	46.1942	46.8597	37.4982	38.8897	35.1817	44.7294	41.766	44.0616	39.134	38.563	39.5192	48.8457	45.5639	48.8393
ENSG00000286429	1	63487957..63508204	ENSG00000286429	2.3508	3.2542	4.65	4.36737	4.76776	3.49535	3.71672	3.37792	4.02717	6.60711	4.72541	6.61054	4.38739	4.02521	2.95906	4.78717	3.89231	4.03504	2.29392	2.56701	4.43301	3.69926	5.39414	4.617
EFCAB7	1	63523372..63572693	ENSG00000203965	10.3272	8.02709	10.3231	12.4658	11.9076	13.3696	9.65447	9.40359	8.39304	13.652	14.1122	13.9767	10.5518	11.1771	9.61204	14.6465	15.2834	13.6501	12.2868	12.5374	11.3024	14.6199	13.9542	13.4942
RN7SL488P	1	complement(63529613..63529898)	ENSG00000264271	0	0	0	0	0	0	0	0	0	0	0	0	0	0	0	0	0	0	0	0	0	0	0	0
RNU7-123P	1	complement(63536711..63536770)	ENSG00000251720	0	0	0	0	0	0	0	0	0	0	0	0	0	0	0	0	0	0	0	0	0	0	0	0
DLEU2L	1	63547082..63550636	ENSG00000116652	0	0	0	0	0	0	0	0	0	0	0	0	0	0	0	0	0	0	0	0	0	0	0	0
ENSG00000276884	1	complement(63548977..63549112)	ENSG00000276884	0	0	0	0	0	0	0	0	0	0	0	0	0	0	0	0	0	0	0	0	0	0	0	0
ENSG00000278287	1	complement(63549133..63549216)	ENSG00000278287	0	0	0	0	0	0	0	0	0	0	0	0	0	0	0	0	0	0	0	0	0	0	0	0
ENSG00000277565	1	complement(63549227..63549284)	ENSG00000277565	0	0	0	0	0	0	0	0	0	0	0	0	0	0	0	0	0	0	0	0	0	0	0	0
ENSG00000275823	1	complement(63549294..63549366)	ENSG00000275823	0	0	0	0	0	0	0	0	0	0	0	0	0	0	0	0	0	0	0	0	0	0	0	0
ENSG00000277689	1	complement(63549374..63549463)	ENSG00000277689	0	0	0	0	0	0	0	0	0	0	0	0	0	0	0	0	0	0	0	0	0	0	0	0
ENSG00000274199	1	complement(63549489..63549608)	ENSG00000274199	0	0	0	0	0	0	0	0	0	0	0	0	0	0	0	0	0	0	0	0	0	0	0	0
PGM1	1	63593411..63660245	ENSG00000079739	97.9713	95.6995	101.185	124.022	117.146	115.896	91.9593	97.3396	100.151	112.735	119.337	111.545	100.499	107.796	109.493	109.038	111.436	111.345	109.021	108.433	109.533	104.207	105.498	110.705
RN7SL130P	1	63655743..63656047	ENSG00000244256	0	0	0	0	0	0	0	0	0	0	0	0	0	0	0	0	0	0	0	0	0	0	0	0
ROR1	1	63774017..64181498	ENSG00000185483	7.12728	7.78914	5.84331	5.93616	5.18888	7.64382	6.10027	7.68103	6.19671	3.72002	2.80998	2.88938	6.84239	11.417	8.64413	5.61126	4.5418	5.22575	6.22274	6.86628	4.68119	3.57583	2.84807	2.68152
ENSG00000177452	1	complement(63788721..63789304)	ENSG00000177452	0	0	0	0	0	0	0	0	0	0	0	0	0	0	0	0	0	0	0	0	0	0	0	0
CFL1P3	1	complement(63843196..63843685)	ENSG00000228056	0	0	0	0	0	0	0	0	0	0	0	0	0	0	0	0	0	0	0	0	0	0	0	0
RNU6-809P	1	complement(64028894..64029000)	ENSG00000207190	0	0	0	0	0	0	0	0	0	0	0	0	0	0	0	0	0	0	0	0	0	0	0	0
Y_RNA_26	1	complement(64066640..64066741)	ENSG00000200508	0	0	0	0	0	0	0	0	0	0	0	0	0	0	0	0	0	0	0	0	0	0	0	0
ROR1-AS1	1	complement(64094379..64171342)	ENSG00000223949	0.477904	0.283526	0	0.48923	0.467321	0.249166	0.277563	0.294305	0.375934	0.39249	0.385975	0.450744	0.215019	0	0.492186	0.294415	0.363345	0.452002	0.26648	0.134192	0.40895	0.29751	0.165872	0.354936
ENSG00000284928	1	64186791..64192685	ENSG00000284928	0	0	0	0	0	0	0	0	0	0	0	0	0	0	0	0	0	0	0	0	0.305027	0	0	0
UBE2U	1	64203623..64267368	ENSG00000177414	0	0	0	0	0	0	0	0	0	0	0	0	0	0	0	0	0	0	0	0	0	0	0	0.177815
RNU7-62P	1	complement(64384398..64384459)	ENSG00000238653	0	0	0	0	0	0	0	0	0	0	0	0	0	0	0	0	0	0	0	0	0	0	0	0
CACHD1	1	64470129..64693058	ENSG00000158966	4.35142	3.77254	5.64025	8.73306	7.62548	8.29523	5.06106	5.65641	4.74275	7.99479	6.39112	6.86137	4.28562	4.74702	4.34286	6.96432	6.49389	6.48452	4.42123	4.45282	4.65768	3.90974	5.06807	4.52448
MIR4794	1	64579847..64579923	ENSG00000264470	0	0	0	0	0	0	0	0	0	0	0	0	0	0	0	0	0	0	0	0	0	0	0	0
RAVER2	1	64745095..64833232	ENSG00000162437	5.76042	8.72843	8.14162	9.66887	10.0055	10.0382	6.54052	7.10282	7.60121	9.24867	7.98026	9.93613	7.57285	7.25094	7.05495	8.72796	7.78856	8.18869	7.3428	8.2113	6.47617	8.0282	9.70851	7.55436
JAK1	1	complement(64833229..65067754)	ENSG00000162434	24.0124	25.5003	25.44	27.009	28.163	29.4549	25.4207	26.5506	23.9155	20.1759	15.4099	20.3249	28.4318	31.2087	26.4781	24.7574	25.9309	25.3118	26.0863	25.0216	22.9757	16.3703	9.8244	13.1066
ENSG00000234784	1	64918443..64918683	ENSG00000234784	0	0	0	0	0	0	0	0	0	0	0	0	0	0	0	0	0	0	0	0	0	0	0	0
ENSG00000233877	1	64941979..64942365	ENSG00000233877	0	0	0	0	0	0	0	0	0	0	0	0	0	0	0	0	0	0	0	0	0	0	0	0
LINC01359	1	complement(64972225..65002489)	ENSG00000226891	0.640991	0.499117	0.356601	0.956933	0.548447	0.877263	0.285029	0.345396	0.176478	0.690938	0.815363	0.48491	0.672922	0.576214	0.45385	0.734239	0.724916	0.839909	0.351833	0.511835	0.319962	0.523735	0.778668	0.624829
SLC2A3P2	1	complement(64984608..64986087)	ENSG00000185031	0	0	0	0	0	0	0	0	0	0	0	0	0	0	0	0	0	0	0	0	0	0	0	0
ENSG00000272506	1	complement(65003470..65004087)	ENSG00000272506	0	0	0	0	0	0	0	0	0	0	0	0	0	0	0	0	0	0	0	0	0	0	0	0
RNU6-1176P	1	complement(65022968..65023074)	ENSG00000212257	0	0	0	0	0	0	0	0	0	0	0	0	0	0	0	0	0	0	0	0	0	0	0	0
MIR3671	1	complement(65057755..65057842)	ENSG00000265996	0	0	0	0	0	0	0	0	0	0	0	0	0	0	0	0	0	0	0	0	0	0	0	0
MIR101-1	1	complement(65058434..65058508)	ENSG00000199135	0	0	0	0	0	0	0	0	0	0	0	0	0	0	0	0	0	0	0	0	0	0	0	0
ENSG00000288804	1	65067808..65069453	ENSG00000288804	0	0	0	0	0	0	0	0	0	0	0	0	0	0	0	0	0	0	0	0	0	0	0	0
ENSG00000235804	1	complement(65077413..65078131)	ENSG00000235804	0	0	0	0	0	0	0	0	0	0	0	0	0	0	0	0	0	0	0	0	0	0	0	0
MRPS21P1	1	complement(65092392..65092614)	ENSG00000234496	0	0	0	0	0	0	0	0	0	0	0	0	0	0	0	0	0	0	0	0	0	0	0	0
AK4	1	65147549..65232145	ENSG00000162433	76.2784	72.5907	79.9689	80.3274	82.1837	80.052	72.7119	79.4722	78.6481	82.5896	85.3548	82.1959	75.5398	75.12	77.2308	85.955	86.5006	92.6539	79.787	81.0517	82.7084	96.1875	102.559	98.5891
RPS29P7	1	65154480..65154650	ENSG00000231622	0	0	0	0	0	0	0	0	0	0	0	0	0	0	0	0	0	0	0	0	0	0	0	0
DNAJC6	1	65248219..65415871	ENSG00000116675	8.51125	8.69555	10.5279	7.19129	8.16046	10.0238	8.05254	9.75802	8.87473	7.0793	5.32373	7.12374	8.60255	10.9302	9.51161	8.39501	7.9029	9.94113	7.90772	8.85408	7.81913	5.67195	6.4896	6.44903
ENSG00000229294	1	complement(65279456..65306521)	ENSG00000229294	0.615248	0	0	1.4696	0	0	0	0	0	0.707402	0	0	0.645897	0	0	1.32659	0	0	0	0	0	0	0.747396	0
COX6CP13	1	complement(65298755..65298980)	ENSG00000234144	0	0	0	0	0	0	0	0	0	0	0	0	0	0	0	0	0	0	0	0	0	0	0	0
RNU2-15P	1	65415816..65416006	ENSG00000222624	0	0	0	0	0	0	0	0	0	0	0	0	0	0	0	0	0	0	0	0	0	0	0	0
LEPROT	1	65420587..65436007	ENSG00000213625	52.5713	49.1476	43.8369	63.2178	62.3082	66.5893	50.9874	50.368	46.436	58.2325	62.0948	59.9656	49.8859	53.1447	46.6467	48.6358	54.8687	49.0489	51.0058	54.326	51.8833	34.7306	38.8001	34.8987
LEPR	1	65420652..65641559	ENSG00000116678	7.50808	6.64448	6.81259	14.4267	13.6226	12.538	8.10982	7.34498	7.3532	11.4677	9.55446	12.1028	7.82393	6.94502	6.76233	9.6476	9.52508	9.72151	7.54269	6.20797	7.32963	8.48134	7.03406	8.72851
ENSG00000237852	1	65486406..65494188	ENSG00000237852	0.744697	0.77316	0.828591	0	0	0	0	2.40767	0.820123	0.85624	0.842028	0.819438	2.34538	1.53015	1.5339	0	0.792659	0	0.726678	0	0.743458	0	0	0
ENSG00000224570	1	complement(65576129..65578380)	ENSG00000224570	0	0	0	0.418718	0.199983	0.213254	0	0	0	0.403105	0	0.192889	0	0	0	0.188986	0	0	0.171054	0.172277	0	0	0	0
ENSG00000285079	1	65703962..65714847	ENSG00000285079	0	0	0	0	0	0	0	0	0	0	0	0	0	0	0	0	0	0.150082	0	0	0	0	0	0
RN7SL854P	1	complement(65761058..65761352)	ENSG00000239319	0	0	0	0	0	0	0	0	0	0	0	0	0	0	0	0	0	0	0	0	0	0	0	0
PDE4B	1	65792514..66374579	ENSG00000184588	0.881878	1.02545	1.25597	1.68519	1.44875	1.54489	1.11145	1.02643	0.427327	0.932851	1.75496	1.63025	0.851745	1.01473	1.12621	1.06484	1.2015	1.12879	1.44571	1.52537	1.33822	1.30661	1.19985	2.01729
PDE4B-AS1	1	complement(66042500..66050718)	ENSG00000227466	0	0	0	0	0	0	0	0	0	0	0	0	0	0	0	0	0	0	0	0	0	0	0	0
RNU4-88P	1	complement(66094461..66094546)	ENSG00000223152	0	0	0	0	0	0	0	0	0	0	0	0	0	0	0	0	0	0	0	0	0	0	0	0
SGIP1	1	66533267..66751139	ENSG00000118473	0.136179	0.154237	0.096422	0.384424	0.395455	0.301213	0.176159	0.186785	0.122704	0.256216	0.237965	0.204336	0.103973	0.101749	0.0382496	0.133467	0.171304	0.355171	0.144964	0.170334	0.148312	0.13487	0.15039	0.102978
MIR3117	1	66628440..66628517	ENSG00000264720	0	0	0	0	0	0	0	0	0	0	0	0	0	0	0	0	0	0	0	0	0	0	0	0
ENSG00000248458	1	complement(66665864..66677027)	ENSG00000248458	0.272497	0	0	0	0.310874	0.99451	0	0.293669	0	0	0.308112	0	0	0	0	0	0	0.300683	0	0	0	0	0	0.283335
DYNLT5	1	66752459..66779047	ENSG00000152760	0	0	0	0	0	0	0	0	0	0	0	0	0	0	0	0	0	0	0	0	0	0	0	0
INSL5	1	complement(66797740..66801276)	ENSG00000172410	0	0	0	0	0	0	0	0	0	0	0	0	0	0	0	0	0	0	0	0	0	0	0	0
DNAI4	1	complement(66812885..66924856)	ENSG00000152763	1.60501	1.22526	1.5232	1.46586	1.56178	1.8377	1.48737	1.52622	1.35167	1.4112	1.44115	1.14277	1.18939	1.21245	1.11819	1.27232	1.30641	1.09387	1.1516	0.927863	1.13106	0.617133	0.630801	0.53992
ENSG00000231080	1	66826942..66828558	ENSG00000231080	0	0	0	0	0	0	0	0	0	0	0	0	0	0	0	0.394434	0	0	0	0	0	0	0	0
MIER1	1	66924895..66988619	ENSG00000198160	44.0926	39.097	43.5523	73.2609	74.9755	72.4468	41.0225	44.5639	42.7298	66.7203	72.9749	72.6093	43.3311	47.8027	41.6065	70.4419	74.0866	73.9043	44.5862	53.3619	46.8702	69.3573	77.6157	77.4001
ENSG00000289394	1	66925327..66926027	ENSG00000289394	0	0	0	0	0	0	0	0	0	0	0	0	0	0	0	0	0	0	0	0	0	0	0	0
SLC35D1	1	complement(66999350..67054148)	ENSG00000116704	20.5495	19.909	23.6568	29.7062	31.3353	28.6501	21.8168	20.4467	21.0063	27.078	27.4912	28.2089	19.544	22.3137	19.6968	27.638	28.803	25.8181	20.1019	22.1951	20.6676	21.2235	23.3567	21.6312
C1orf141	1	complement(67092165..67231853)	ENSG00000203963	0	0	0	0	0	0	0	0.270395	0	0.0721206	0	0.138042	0	0	0.0645999	0	0	0	0.0612077	0	0	0	0	0
ENSG00000252433	1	complement(67102645..67102779)	ENSG00000252433	0	0	0	0	0	0	0	0	0	0	0	0	0	0	0	0	0	0	0	0	0	0	0	0
ENSG00000275678	1	complement(67121605..67123956)	ENSG00000275678	0	0	0	0	0	0	0	0	0	0	0	0	0	0	0	0	0	0	0	0	0	0	0	0
IL23R	1	67138907..67259979	ENSG00000162594	0	0	0	0.234185	0	0	0.099648	0	0	0	0	0	0	0	0	0	0	0	0	0	0	0	0	0.101941
RNU6-586P	1	67196140..67196243	ENSG00000253074	0	0	0	0	0	0	0	0	0	0	0	0	0	0	0	0	0	0	0	0	0	0	0	0
RNU4ATAC4P	1	complement(67267601..67267726)	ENSG00000252116	0	0	0	0	0	0	0	0	0	0	0	0	0	0	0	0	0	0	0	0	0	0	0	0
DNAJB6P4	1	67278052..67278779	ENSG00000228523	0	0	0	0	0	0	0	0	0	0	0	0	0	0	0	0	0	0	0	0	0	0	0	0
IL12RB2	1	67307364..67398724	ENSG00000081985	0.415371	0.269529	0.404394	0.620106	0.592336	0.757972	0.316633	0.391688	0.171541	0.417888	0.410952	0.799854	0.0545079	0.320053	0.374311	0.72769	0.442123	0.630211	0.40532	0.408217	0.20734	0.395952	0.630734	0.539864
SERBP1	1	complement(67407810..67430415)	ENSG00000142864	356.209	356.999	346.932	401.214	407.405	395.15	367.51	360.356	363.589	432.872	425.13	434.452	369.387	320.465	326.661	416.634	401.515	436.253	377.383	330.755	349.225	500.683	506.5	502.482
RNU6-387P	1	67417214..67417318	ENSG00000223263	0	0	0	0	0	0	0	0	0	0	0	0	0	0	0	0	0	0	0	0	0	0	0	0
LINC01702	1	67522299..67532612	ENSG00000235200	0	0	0	0	0	0	0	0	0	0	0	0.365635	0	0	0	0	0	0	0	0	0	0	0	0
RNU6-1031P	1	67541127..67541233	ENSG00000207504	0	0	0	0	0	0	0	0	0	0	0	0	0	0	0	0	0	0	0	0	0	0	0	0
ENSG00000238139	1	67561073..67561446	ENSG00000238139	0	0	0	0	0	0	0	0	0	0	0	0	0	0	0	0	0	0	0	0	0	0	0	0
RN7SL392P	1	complement(67656831..67657129)	ENSG00000242482	0	0	0	0	0	0	0	0	0	0	0	0	0	0	0	0	0	0	0	0	0	0	0	0
HNRNPCP9	1	complement(67660155..67661013)	ENSG00000232048	0	0	0	0	0	0	0	0	0	0	0	0	0	0	0	0	0	0	0	0	0	0	0	0
GADD45A	1	67685201..67688334	ENSG00000116717	24.2187	22.2562	27.6754	32.8336	30.4298	29.463	19.6259	20.8098	23.6081	25.5885	24.9787	23.4083	17.8664	16.3074	20.3922	20.4646	25.4301	18.9594	18.2036	18.9769	17.317	15.8664	19.68	18.5462
GNG12	1	complement(67701475..67833467)	ENSG00000172380	130.145	126.657	140.123	185.117	193.9	191.731	132.753	140.257	143.106	198.417	209.779	197.681	147.219	140.776	137.819	164.87	170.314	162.847	145.25	148.586	142.334	153.356	165.159	159.495
RNU7-80P	1	complement(67772593..67772653)	ENSG00000238778	0	0	0	0	0	0	0	0	0	0	0	0	0	0	0	0	0	0	0	0	0	0	0	0
GNG12-AS1	1	67832297..68202987	ENSG00000232284	0.5191	0.53894	0.481316	0.619969	0.888308	0.947256	0.351737	0.559431	0.381118	0.298426	0.586945	0.571199	0.363306	0.533304	0.534612	0.373092	0.276266	1.24105	0.590962	0.765238	0.431863	0.754029	0.735695	0.269873
ENSG00000235055	1	68043330..68044233	ENSG00000235055	0	0	0	0	0	0	0	0	0	0	0	0	0	0	0	0	0	0	0	0	0	0	0	0
DIRAS3	1	complement(68045886..68051717)	ENSG00000162595	1.42806	1.97686	1.85377	4.12177	2.85107	3.32981	1.81433	2.43678	1.17953	2.46294	2.2875	1.83329	1.62414	1.34488	2.57379	2.69428	2.53339	3.41418	1.74189	1.63738	2.13853	2.33366	2.60219	2.47477
ARL5AP3	1	complement(68049360..68049745)	ENSG00000228431	0	0	0	0	0	0	0	0	0	0	0	0	0	0	0	0	0	0	0	0	0	0	0	0
WLS	1	complement(68098473..68233120)	ENSG00000116729	124.265	123.073	124.508	182.076	180.209	180.823	123.716	115.191	121.447	189.827	189.472	178.481	120.369	115.908	115.828	164.739	164.903	163.7	126.497	125.388	121.942	157.235	158.765	161.968
CTBP2P8	1	complement(68161761..68163090)	ENSG00000234383	0	0	0	0	0	0	0	0	0	0	0	0	0	0	0	0	0	0	0	0	0	0	0	0
MIR1262	1	complement(68183518..68183610)	ENSG00000221203	0	0	0	0	0	0	0	0	0	0	0	0	0	0	0	0	0	0	0	0	0	0	0	0
RPS7P4	1	complement(68242474..68243055)	ENSG00000229133	0	0	0	0	0	0	0	0	0	0	0	0	0	0	0	0	0	0	0	0	0	0	0	0
COX6B1P7	1	68282388..68282622	ENSG00000225242	0	0	0	0	0	0	0	0	0	0	0	0	0	0	0	0	0	0	0	0	0	0	0	0
ELOCP18	1	complement(68375327..68375663)	ENSG00000237622	0	0	0	0	0	0	0	0	0	0	0	0	0	0	0	0	0	0	0	0	0	0	0	0
ENSG00000229440	1	complement(68381441..68381657)	ENSG00000229440	0	0	0	0	0	0	0	0	0	0	0	0	0	0	0	0	0	0	0	0	0	0	0	0
RPE65	1	complement(68428822..68449954)	ENSG00000116745	0.120924	0	0.40364	0	0	0.147109	0	0	0.266343	0.139036	0.410186	0.266121	0.253896	0.124233	0.249075	0.260735	0.257424	0.133432	0.117998	0.356524	0	0	0	0.3772
DEPDC1	1	complement(68474152..68497221)	ENSG00000024526	138.723	130.176	138.559	177.276	175.302	180.38	144.358	134.781	139.846	194.1	201.195	195.797	137.903	131.227	123.361	155.941	166.966	165.082	149.059	145.143	138.385	159.615	167.676	176.083
ENSG00000233589	1	68479129..68483539	ENSG00000233589	3.93759	5.45078	7.66706	5.09462	7.11253	6.78615	6.67019	6.01165	8.67281	4.52737	6.30732	7.94343	6.20061	5.05667	3.71732	8.13643	8.38237	7.60353	3.20193	6.44961	5.24138	8.22196	5.97917	9.21193
DEPDC1-AS1	1	68496676..68538627	ENSG00000234264	1.01045	0.262267	0.28107	1.50849	0.576375	2.45849	0.770254	1.36119	0.278197	1.45224	1.71377	0.277965	1.06078	0.519048	0.520322	1.08936	1.34441	0.557482	0.492999	0.496522	1.26096	1.10081	0.920609	1.05063
TXNP2	1	complement(68514375..68514669)	ENSG00000225167	0	0	0	0	0	0	0	0	0	0	0	0	0	0	0	0	0	0	0	0	0	0	0	0
ENSG00000285041	1	68633701..68640425	ENSG00000285041	0.239004	0	0	0.142723	0.272663	0.145379	0	0	0	0.274802	0.270241	0.394487	0.25091	0.122772	0	0	0	0.263725	0.11661	0.234887	0.119303	0	0	0.248509
ENSG00000285407	1	68679202..68943452	ENSG00000285407	0	0	0	0	0	0	0	0	0.123456	0	0	0.123353	0	0	0	0.483427	0	0.247395	0	0	0.335747	0.122127	0.13618	0.233121
ENSG00000285473	1	68974010..69023558	ENSG00000285473	0	0	0	0	0	0	0	0	0	0	0	0	0	0	0	0	0	0	0	0	0	0	0	0
LINC01707	1	69055838..69229607	ENSG00000223883	0.102408	0	0.0569724	0.550384	0.11683	0.124583	0	0	0	0.17662	0.115793	0.169029	0	0	0	0.0552028	0.218007	0.169501	0	0	0.0511188	0.278915	0.062202	0.0532405
LINC02791	1	complement(69215835..69249477)	ENSG00000235446	0	0	0	0.369929	0	0	0	0	0	0	0	0	0	0	0	0	0	0	0	0	0	0	0	0
LINC01758	1	69433255..69435409	ENSG00000229639	0.687788	0	0	0	0.784651	0	0	0	0	0	0	0.756818	0	0	0	0.741501	1.46417	0	0.671146	0	0	0.749296	0.835517	0
ENSG00000287453	1	69551848..69563715	ENSG00000287453	0	0	0	0	0	0.698029	0	0	0	0	0	0	0	0	0	0	0	0	0	0	0	0	0	0
LRRC7	1	69567922..70151945	ENSG00000033122	2.45354	2.35137	2.58994	4.98402	5.16752	5.34461	1.90761	2.00007	1.97457	4.50884	4.57626	5.03037	2.08042	2.18674	1.78176	4.28423	4.52	4.41964	1.63704	1.75178	1.6539	4.02085	3.84666	4.79697
SGO1P1	1	complement(69606855..69608301)	ENSG00000270615	0	0	0	0	0	0	0	0	0	0	0	0	0	0	0	0	0	0	0	0	0	0	0	0
ENSG00000287283	1	complement(69706950..69710274)	ENSG00000287283	0.584971	0.455497	1.13902	2.79456	1.83522	2.49074	1.04048	0.63042	1.28844	1.17703	1.81892	1.77012	0.307056	0.751222	0.150613	1.41897	1.08963	0.806847	0.428113	0.862344	0.729997	1.27457	1.77654	1.21647
RN7SL538P	1	69879592..69879895	ENSG00000240692	0	0	0	0	0	0	0	0	0	0	0	0	0	0	0	0	0	0	0	0	0	0	0	0
PIN1P1	1	69919322..69920317	ENSG00000229359	0	0	0	0	0	0	0	0	0	0	0	0	0	0	0	0	0	0	0	0	0	0	0	0
LRRC7-AS1	1	complement(70013982..70031222)	ENSG00000237919	0	0	0.739439	0.793709	0.758165	0.808476	1.01319	0.358103	0.731882	1.14617	1.12715	0.731271	0	0	0	0	0	0	0	0	0	0	1.21097	1.0365
LRRC40	1	complement(70144805..70205579)	ENSG00000066557	115.122	110.894	119.338	146.491	138.667	144.903	123.315	118.574	110.919	152.749	151.968	138.868	120.741	119.524	116.052	134.863	121.475	135.955	127.365	128.493	127.762	136.281	130.292	140.438
RN7SL242P	1	complement(70180144..70180440)	ENSG00000244389	0	0	0	0	0	0	0	0	0	0	0	0	0	0	0	0	0	0	0	0	0	0	0	0
SRSF11	1	70205682..70253052	ENSG00000116754	99.785	97.9635	114.956	135.337	139.71	147.082	94.6186	106.737	110.096	109.516	108.623	113.85	102.18	101.217	96.2962	114.512	113.809	114.906	104.844	92.805	93.235	102.836	93.8037	101.512
ENSG00000228988	1	complement(70218589..70221023)	ENSG00000228988	4.82505	1.43128	6.13556	6.58587	6.29094	5.03131	2.10177	2.97139	3.03643	3.96269	5.45568	6.06779	5.06542	3.54077	2.83957	8.17436	5.13581	1.52118	0.672615	3.38711	2.75258	3.00374	5.86141	3.58354
ANKRD13C	1	complement(70258999..70354734)	ENSG00000118454	56.6442	53.1504	59.6248	75.7425	80.1958	74.7969	55.7604	58.2454	56.8276	80.415	79.829	75.8377	60.2681	61.5958	56.186	66.7792	71.2989	65.5947	56.9636	61.9764	62.5507	62.8752	71.5953	64.0346
HHLA3	1	70354786..70385339	ENSG00000197568	32.4906	38.4761	32.1969	43.0483	46.333	46.6284	34.055	36.1092	31.8678	41.4431	35.8761	36.5895	33.5762	34.162	30.3246	38.0382	36.7446	33.3305	30.2183	31.4321	34.2104	24.888	33.6105	32.1993
[truncated: 59,547 more rows]
